# Supplementary material for: Mechanisms of hemoglobin cycling in anemia patients treated with erythropoiesis-stimulating agents
Source: PLoS Comput Biol. 2023 Jan 24;19(1):e1010850. doi: 10.1371/journal.pcbi.1010850 (PMC9873166; doi:10.1371/journal.pcbi.1010850)
Supplement: S1 File — Python codes needed to run model simulations and plot figures. (ZIP) [file pcbi.1010850.s001.zip]

Archive with 22 entries (17 files):
- conda_env/
- conda_env/cycling.yml
- create_figure_3.py
- create_figure_7.py
- data/
- data/hb_sd-vs-hb_esa_cc.csv
- data/n_cycles-vs-hb_esa_cc.csv
- data/time_series_lengths.csv
- model/
- model/model.py
- model/__init__.py
- plots/
- plot_figures_56.py
- plot_figure_4ab.py
- plot_figure_4c.py
- plot_figure_4de.py
- plot_style.py
- simulations/
- simulation_figures_56.py
- simulation_figure_4ab.py
- simulation_figure_4d.py
- tools.py
