# Supplementary material for: Mechanisms of hemoglobin cycling in anemia patients treated with erythropoiesis-stimulating agents
Source: PLoS Comput Biol. 2023 Jan 24;19(1):e1010850. doi: 10.1371/journal.pcbi.1010850 (PMC9873166; doi:10.1371/journal.pcbi.1010850)
Supplement: S1 File — Python codes needed to run model simulations and plot figures. (ZIP) [file pcbi.1010850.s001.zip › conda_env/cycling.yml]

name: cycling
channels:
  - defaults
  - conda-forge
  - r
dependencies:
  - matplotlib=3.6.0
  - numpy=1.23.0
  - numba
  - pandas=1.5.1
  - python=3.8.5
  - rich
  - scipy=1.9.3
  - tabulate
