# Supplementary material for: Mechanisms of hemoglobin cycling in anemia patients treated with erythropoiesis-stimulating agents
Source: PLoS Comput Biol. 2023 Jan 24;19(1):e1010850. doi: 10.1371/journal.pcbi.1010850 (PMC9873166; doi:10.1371/journal.pcbi.1010850)
Supplement: S1 File — Python codes needed to run model simulations and plot figures. (ZIP) [file pcbi.1010850.s001.zip › create_figure_3.py]

# -*- coding: utf-8 -*-
"""
Creates Fig. 3 in the manuscript.

.. codeauthor:: David Joerg <david.joerg@fmc-ag.com>
"""
# %%
import os, inspect
from model import HbCyclingModel
import numpy as np
import pandas as pd
import matplotlib.pyplot as plt

from plot_style import Colors, Panels, save_figure

# label of the figure (or panel) in the manuscript
LABEL = "3"

# model settings
RANDOM_SEED = 12345
SIMULATION_TIME = 1e4
EVALUATION_TIME = 18 * 30

# plot settings
N_COLS = 2
UNIT = 30
UNIT_DIST = 3

# values by which specfic values of the base parameter set are multiplied
BULLET = r"$\bullet$"
PARAMETER_MODS = {
    (f"Reference\n{BULLET} RBC lifespan: 60 days\n{BULLET} ESA halflife: 2 days\n"
     f"{BULLET} ESA administration interval: 14 days"):
        {},
    r"RBC lifespan $\times$ 1.5":
        {"eta": 1 / 1.5},
    r"ESA responsiveness $\times$ 3":
        {"mu": 3},
    r"ESA responsiveness $\times$ 3" +"\n" + r"ESA administration interval $\times$ 2":
        {"mu": 3, "tau_int": 2}
}

# run the model
results = list()
for mod in PARAMETER_MODS.values():
    # initialise model
    model = HbCyclingModel(seed=RANDOM_SEED)
    
    # modify parameters
    for key, val in mod.items():
        model.multiply_param(key, val)
        
    # simulate for a long time to wash out initial conditions  
    result = model.propagate(SIMULATION_TIME, t_return=EVALUATION_TIME)
    results.append(result)

# plot    
xticks = np.arange(0, 2 * EVALUATION_TIME, UNIT * UNIT_DIST)
n_rows = int(np.ceil(len(results) / N_COLS))

fig, axs = plt.subplots(
    nrows = n_rows,
    ncols = N_COLS,
    figsize = (5.5 * N_COLS, 3 * n_rows),
    sharex = True,
    sharey = True
)
axs_list = axs.reshape(-1)

# number of time steps corresponding to a week
week = int(np.round(7. / HbCyclingModel().dt))

for i, (ax, result, label) in enumerate(zip(axs_list, results, PARAMETER_MODS.keys())):
    # show measurements on a weekly grid
    ax.plot(
        result.t[::week], result.hm[::week],
        marker = "o",
        markersize = 3,
        linestyle = "",
        color = Colors.HB,
        zorder = 20
    )
    ax.plot(result.t, result.h, color=Colors.HB_GROUND_TRUTH)
    
    ax.set_ylim(6, 15)
    ax.axhspan(10, 11, color=Colors.HB_TARGET)
    
    y_label = 15
    ax.text(
        -30 if i % 2 == 1 else -50, y_label + 0.2,
        Panels.LABELS[i],
        fontweight = "bold",
        fontsize = 16,
        verticalalignment = "bottom",
        horizontalalignment = "left"
    )
    
    ax.text(
        7, y_label + 0.2,
        label,
        fontsize = 11,
        fontweight = "semibold",
        verticalalignment = "bottom",
        horizontalalignment = "left"
    )
    
    ax2 = ax.twinx()
    ax2.bar(result.t[result.idx_adm], result.x[result.idx_adm], color=Colors.ESA, width=3)

    ax2.set_yticks([0, 5])
    ax2.set_ylim(0, 20)
    
    ax2.yaxis.label.set_color(Colors.ESA)
    ax2.tick_params(axis="y", colors=Colors.ESA)
    
    if i % N_COLS == 0:
        ax.set_ylabel("Hemoglobin (g/dL)")
    if (i + 1) % N_COLS == 0:
        ax2.set_ylabel("ESA dose (a.u.)")
    if (i + 1) > N_COLS * (n_rows - 1):
        ax.set_xlabel("Time (months)")
        
        ax.set_xticks(xticks)
        ax.set_xticklabels((xticks / UNIT).astype(int))
        ax.set_xlim(0, EVALUATION_TIME)

fig.tight_layout(pad=0)
save_figure(fig, LABEL)

plt.show()
plt.close()    

# %%
