# Supplementary material for: Mechanisms of hemoglobin cycling in anemia patients treated with erythropoiesis-stimulating agents
Source: PLoS Comput Biol. 2023 Jan 24;19(1):e1010850. doi: 10.1371/journal.pcbi.1010850 (PMC9873166; doi:10.1371/journal.pcbi.1010850)
Supplement: S1 File — Python codes needed to run model simulations and plot figures. (ZIP) [file pcbi.1010850.s001.zip › create_figure_7.py]

# -*- coding: utf-8 -*-
"""
Creates Fig. 7 in the manuscript.

.. codeauthor:: David Joerg <david.joerg@fmc-ag.com>
"""
# %%
import os
from model import HbCyclingModel
import numpy as np
import matplotlib.pyplot as plt

from plot_style import Colors, Panels, save_figure

# label of the figure (or panel) in the manuscript
LABEL = "7"

# model settings
RANDOM_SEED = 12345
EQUILIBRATION_TIME = 1e4
SIMULATION_TIME = 36 * 30

# time point and magnitude of the Hb loss
T_BLEEDING = 12 * 30
HB_BLEEDING = -4

# plot settings
N_COLS = 1
UNIT = 30
UNIT_DIST = 3

# values by which specfic values of the base parameter set are multiplied
PARAMETER_VARIATIONS = {
    "Reference": {},
    "RBC lifespan +50%": {"eta": 1 / 1.5},
    "ESA halflife +50%": {"kappa": 1 / 1.5},
}

# run the model
results = list()
for mod in PARAMETER_VARIATIONS.values():
    # initialise model
    model = HbCyclingModel(seed=RANDOM_SEED)
    
    # modify parameters
    for key, val in mod.items():
        model.multiply_param(key, val)
        
    # simulate for a long time to wash out initial conditions  
    _ = model.propagate(EQUILIBRATION_TIME)
    model.t = 0
    
    # mimic bleeding event
    result1 = model.propagate(T_BLEEDING)
    state = model.state
    state[0,-1] += HB_BLEEDING
    model.state = state
    result2 = model.propagate(SIMULATION_TIME - T_BLEEDING)
    result = model.merge_results([result1, result2])

    results.append(result)
    
# plot
n_rows = len(results)
xticks = np.arange(0, 2 * SIMULATION_TIME, UNIT * UNIT_DIST)

fig, axs = plt.subplots(
    nrows = n_rows,
    ncols = N_COLS,
    figsize = (8, 2.5 * n_rows),
    sharex = True,
    sharey = True
)
axs_list = axs.reshape(-1)

# number of time steps corresponding to a week
week = int(np.round(7. / HbCyclingModel().dt))

for i, (ax, result, label) in enumerate(zip(axs_list, results, PARAMETER_VARIATIONS.keys())):
    ax.plot(
        result.t[::week], result.hm[::week],
        marker = "o",
        markersize = 3,
        linestyle = "",
        color = Colors.HB,
        zorder = 20
    )
    ax.plot(result.t, result.h, color=Colors.HB_GROUND_TRUTH)
    
    ax.set_ylim(4, 15)
    ax.axhspan(10, 11, color=Colors.HB_TARGET)
                
    ax.text(
        -0.07 * SIMULATION_TIME, 15,
        Panels.LABELS[i],
        fontweight = "bold",
        fontsize = 16,
        verticalalignment = "top",
        horizontalalignment = "left"
    )
    
    ax.text(
        0.015 * SIMULATION_TIME, 13.6,
        label,
        fontsize = 12,
        fontweight = "semibold",
        verticalalignment = "bottom",
        horizontalalignment = "left"
    )
    
    ax.text(
        T_BLEEDING, 15.3,
        r"$\blacktriangledown$",
        fontsize = 20,
        verticalalignment = "top",
        horizontalalignment = "center",
        color = "#c0c0c0"
    )
    
    ax2 = ax.twinx()
    ax2.bar(result.t[result.idx_adm], result.x[result.idx_adm], color=Colors.ESA, width=3)

    ax2.set_yticks([0, 5])
    ax2.set_ylim(0, 20)
    
    ax2.yaxis.label.set_color(Colors.ESA)
    ax2.tick_params(axis="y", colors=Colors.ESA)
    
    if i % N_COLS == 0:
        ax.set_ylabel("Hemoglobin (g/dL)")
    if (i + 1) % N_COLS == 0:
        ax2.set_ylabel("ESA dose (a.u.)")
    if (i + 1) > N_COLS * (n_rows - 1):
        ax.set_xlabel("Time (months)")
        
        ax.set_xticks(xticks)
        ax.set_xticklabels((xticks / UNIT).astype(int))
        ax.set_xlim(0, SIMULATION_TIME)

fig.tight_layout(pad=0)
save_figure(fig, LABEL)

plt.show()
plt.close()    


# %%
