# Supplementary material for: Mechanisms of hemoglobin cycling in anemia patients treated with erythropoiesis-stimulating agents
Source: PLoS Comput Biol. 2023 Jan 24;19(1):e1010850. doi: 10.1371/journal.pcbi.1010850 (PMC9873166; doi:10.1371/journal.pcbi.1010850)
Supplement: S1 File — Python codes needed to run model simulations and plot figures. (ZIP) [file pcbi.1010850.s001.zip › data/hb_sd-vs-hb_esa_cc.csv]

hb_sd	hb_esa_cc
0.6591005843169262	-0.581258333372275
0.9093856434542557	-0.3287723373843352
0.821912908039755	-0.42936476364115056
1.5046925676003353	-0.707103154033905
0.6107036796802522	-0.3524729366968137
0.743506401445633	-0.22472867873154928
0.8299872120173798	-0.47553498968498153
0.8228659090151298	0.07164644008790871
0.5809138813111631	0.10063455948666188
1.361253923740152	-0.012349095377556959
0.987575881868821	-0.157337020176033
0.6784842138195751	-0.308601798953039
0.409508513003359	-0.09716197398234441
0.4784797499307051	-0.1389531112232387
0.9838854382272133	-0.34398086966169866
0.8578551901945631	-0.49947222007731035
1.0164632965021878	-0.36108389054016765
0.4803105504276074	0.19344765377312892
0.47949914868928606	0.21610316991703
0.8657452240118961	-0.5582535160453075
0.48763163903157003	-0.018935107995885585
0.9852681555659787	-0.4358070429967055
1.4107282945300468	0.35378223451390367
1.0986780354614978	-0.37817573761563295
0.713545178782964	-0.11763283512218509
1.1069983571433564	-0.681937038804971
0.3523244873390128	-0.011424800063787632
1.7513236467229394	-0.46041072210784606
0.7190607344611093	-0.04500452322354604
1.1016394453066851	-0.40916513993285714
0.4968651728587944	-0.33375319213674154
0.7336929367547346	-0.39058301149603397
0.5755878301238899	0.06934668560446078
1.2083183090951963	-0.40306332366591857
0.8664437962562868	0.28758935473969316
0.5622992069042602	-0.47104647693644697
1.020360766922443	-0.6086150943799077
0.9487579289067752	-0.24650473976240767
1.0082863295284972	-0.4062704457596747
0.7739078325830107	-0.20666097199855527
1.179875812784443	-0.5335517470874834
0.5970552738231194	-0.11935641472680195
1.120931578333747	-0.3580267856560195
1.2224561722084444	-0.20502415152983827
0.5091753176777439	-0.10875082714788412
0.8681809963411747	-0.426465217638289
0.9594016320261988	-0.4940384279239191
1.0797900004445393	-0.30998591175206613
0.5783749672962579	-0.3354790448014318
0.5933139846447241	-0.3409593642077117
0.5182663407939976	-0.14241638099765386
2.408227065372214	-0.7642834539321556
0.7582053042855295	-0.4770945204648535
0.7809249323718638	-0.6444518534149623
0.693787592047944	-0.15991467727670708
0.7358031326380717	-0.4989580639488115
0.8098418055398228	-0.48298389974993033
1.1541323161109203	0.024075696197857623
1.2351386018174282	-0.36878996522048646
0.97210220602668	0.7626018027234487
0.8451751224771828	-0.7207000344127331
0.8038344993490576	-0.42025133138139575
0.510588475894214	-0.004310188539356947
0.6461648350713928	-0.3242506685593177
1.011317308365386	-0.367605057359429
0.5545429071853967	0.04138635059086953
0.9836443220716267	-0.40298424078869793
0.5921112510422532	0.00641327744842985
1.063697930428198	-0.40060263604852736
0.5632534401757547	-0.3746556672811206
0.74905539473059	-0.48711520421367266
0.9988733239137744	-0.416801400975876
1.159591393449515	-0.6700772566475782
0.7773085269632392	-0.094667481844148
1.050850659882269	-0.014442850185730846
0.7159848303866153	-0.2709719705732339
0.768516518111091	-0.06119361445860988
0.6556327618555332	-0.18954198427939145
0.5197114584074513	-0.4635971808915836
1.211653014416153	-0.7229382363614199
0.5518698703481891	-0.26911289956070533
1.1808931889039045	-0.7628184949353682
1.154243280691037	-0.3248672985473703
0.534277508595252	-0.2565816276624634
0.8823602025300488	-0.14925465354411596
0.9061633823277665	-0.51556181272707
0.6046119049072352	-0.6703701027299176
0.4792776522982009	0.37128074773032227
0.8656419222172641	-0.20290744528231525
0.84244361134348	-0.5625182709084251
0.5909498820419542	0.006690821544223007
0.5938047177365494	0.2221015981328132
0.673057051750115	-0.06601036511392831
0.9966997409227595	-0.07098738652962602
1.427495709275513	-0.7567261036556635
1.1762568796455901	0.055067633935181916
0.8203486458978563	-0.18595908617283752
0.8897204602562219	-0.42256361586525504
0.709545442273717	-0.3083166012618945
0.7223208407710681	-0.3693806556401032
1.1245299281250811	-0.38701664177414047
1.0257300922865733	-0.4547010552405471
0.5893080269411608	-0.19156267995002346
0.8936316188473682	-0.2754642784449987
0.46543212836642717	-0.446493725833793
1.1065458643906272	-0.38257979650872864
0.5420028504018682	0.1744342952917772
0.8718792002586998	-0.5201753015098842
1.2737876917870978	-0.46407419605179967
1.211963057864051	-0.7464480685554236
1.0826083393021368	-0.6769215274441438
0.6892324153099952	-0.411388203137166
0.6655228846998212	0.04622673789026373
0.813364696908782	-0.12132997859668922
0.7243857062399747	-0.26243581255183995
0.7107026275820789	-0.096887586881306
0.5762194101154089	-0.16499707706976363
0.7099504606715178	-0.7372005966254679
0.9625472571371353	0.10861609723427307
0.8247158377391278	-0.5001313970782117
0.9205527474971128	-0.13478275565929812
0.9717936442692795	-0.1567930893495246
0.982964688150267	-0.7582456108125918
0.6166216199763208	-0.28515160198116785
0.6964250170481009	-0.23194813217115023
1.228486362952944	-0.41396653578778086
1.3783185576639938	-0.47208447347336724
0.6824293930826909	0.485116422346141
1.021874941008795	-0.20745477849855187
0.9896696334532556	-0.19596794776065837
0.767247960957701	-0.4640836507889545
0.8208294260962883	-0.45090871131265264
0.5323699385570997	0.016624205183125684
1.1757799522418086	-0.18726983875266992
1.5362291495737217	-0.18789947260816395
0.9757080366787527	-0.6211353325790416
0.5884446361755284	-0.059259735054532296
0.7070801762922332	-0.05028479143293424
0.7997084516758316	-0.1639260076375371
1.1064801610465937	-0.4247217309796717
0.8635762206596989	0.36321884643023455
0.7749574114226837	-0.4789051622126055
0.9732318567091709	-0.21737238881611862
0.4808030757317762	0.029284083609291457
0.8803643122673984	0.09249937497265852
0.841105105164621	-0.5046652751900605
1.195168541243436	-0.7146024144408623
0.48589574453396167	-0.30128126283467466
0.5606317976060515	-0.24793722986032563
0.6897295726195384	-0.2594888456025774
0.985385634401501	-0.3208336163768321
0.3869220035570845	-0.4960393089018313
0.6065029307337783	-0.35588183157347386
0.9271880792886631	-0.39739047171853353
1.0351429834055537	-0.1936721294663834
1.2159083262529455	-0.6025816934952658
0.5006118705124352	0.010891591663546116
0.6969259538315149	-0.44738115681472296
1.5393644328562543	-0.4159086074007974
0.8	-0.42586840251856417
1.0669640146250485	-0.4728771329983032
1.0822272213795876	-0.19155149614122208
0.6800860900237189	-0.4143140488725874
1.5602136605819943	-0.21022996886512835
0.7680735718938477	-0.0580758696127464
1.5274295738323551	-0.22417031020562753
0.3487946599989025	0.13062292823895605
0.770608764861084	0.654954357663517
1.1321298057890665	-0.5312582980865846
0.4767241014324497	-0.047445202496989226
0.9207971848465337	-0.5726678019051697
0.9071426099813359	-0.3403136033734898
1.9287432152898376	-0.21087689838879384
1.0537043854931634	-0.3614424330068204
0.7996979854743154	-0.018549742984761232
1.0209523740116382	-0.3487603046838301
1.0085152102571757	-0.1624836141040609
0.5671217383557982	0.5199479347553753
0.9334907383995226	-0.6268943002212262
1.8168620350265972	-0.6049190692780017
1.069287690605726	-0.8723293477907453
0.7984359711335657	0.0025935769867032
0.8544846400023819	0.10642538969465269
0.5820998511307063	-0.4024281556481645
0.545005733914791	-0.07901244308868287
1.0366947934057333	-0.5721960073662291
0.9627747380332566	-0.008238900823052883
0.7437635263593934	-0.3333388109596657
0.654484231570937	0.0008291408132485412
0.655480496568185	-0.35922720153149296
1.3496742728617181	-0.134891453250163
0.8348421714594713	-0.08979682121780648
1.4890052646652032	-0.6034903617713447
0.637147261355694	-0.10894654220730758
0.9307443900808714	-0.24679091818294535
1.040866339385797	-0.5001705513503854
0.8809419240048618	0.19752493167465895
0.7018049426406122	0.021670105696821488
0.7595126754256518	-0.599980674567033
0.4856209393026759	-0.3222719181977983
0.8439776210611694	-0.6367129329847598
1.6578859606697496	-0.5588661964755777
0.6378648670556787	-0.0800768266469201
0.5161999635255218	-0.1124434785479611
0.5821357245836637	-0.6138728274000778
0.5764855600160593	0.10971712041399007
0.5420357379348731	-0.22542839078946766
2.5421340600262194	-0.7011828640349123
0.3591113291801891	-0.25938430550526
0.8901482398392354	-0.04004578915650231
0.6034241523143185	-0.10835838771913588
0.9724468960620779	-0.38740383423905433
0.5863895953580903	0.26926532737272174
1.5710143021309513	-0.3571201430562907
1.1218173296458518	-0.5110168282301996
0.5664655898312005	-0.25133044338036553
2.023884802521515	-0.07352026355193421
1.0798989851749181	-0.5763385544171328
1.510603852768819	-0.6887134286770272
1.3563026161972855	-0.01573535486535466
1.598424517298205	-0.5048534831835302
0.47839649749432195	-0.18694775099762248
1.2850810609970615	-0.2058530658086578
0.7383370955509866	-0.17863015288469372
0.6066306008363379	0.13777693611686204
0.7661476675685374	-0.8804172086258566
0.6607033567493318	-0.07260806403871907
0.5588788438742135	-0.29433359398801745
0.6469646553762599	0.1265844655575963
0.7134793160106324	-0.4326537045321239
1.0213407999239033	-0.4949857954663787
0.9910340243906868	-0.5188342555229271
0.9736711325364721	-0.28939484978274377
0.85494427023954	-0.044707166373176295
0.9477897052847678	-0.34797056804551896
1.2279963354994186	-0.3746067191232487
1.2173033581383965	-0.20825441567708175
1.1418156204716763	0.9696218336464609
1.0340508625132074	-0.5650834865865263
0.841736543202958	-0.24877074792791803
1.6400318868374937	-0.6020420105528377
0.8712883340479907	-0.3075189707977831
0.7970119303578707	-0.22735182889011138
1.040124709076195	-0.3470395791869472
1.053970209779459	-0.21074376375177378
0.7174742021628587	-0.3418829246470615
0.5507952765870108	-0.1102112486725918
0.47407586839458815	0.38892493517508475
1.5477970808224981	-0.6537295990308426
0.9434511116109833	-0.4771826774465965
1.7157234847033305	-0.5527366436159051
0.5436409453400647	-0.13962478254042207
0.6226432006403049	-0.3911538029234158
1.350306999558084	-0.16619545074537814
1.3718935223750766	-0.7087488395057584
0.9575408953807302	-0.22575554202555878
0.5210434970351477	-0.24882318227835581
0.5902040565790503	-0.28351433384792785
0.7034513131695754	0.1032789084308723
1.6802305208436736	-0.7662360850564991
0.6515689900235665	-0.3330531801640804
0.7739912790206359	-0.3503113700606499
0.7306550138822663	-0.6866464032143126
0.9258914623215834	-0.6952456156669639
0.8416274026317536	-0.5110258598234396
0.7538896533147276	-0.16419147728153546
1.1507812653415752	-0.5004324255912408
1.2573903751641953	-0.5866141292724807
0.7805074754234703	-0.0942794638237281
1.0178649956346737	-0.35765864815966536
0.7549575733112425	-0.4471020897096281
0.732033480021929	-0.1962235952862049
1.0440632295081003	-0.21851028099530803
1.3440806279293662	-0.47247197134296914
0.6954731053295206	-0.03548644735008453
0.5572651376084369	-0.11207707583920155
1.362273426625099	-0.6322337570807788
0.7013520171606235	-0.1465849678452264
0.6697345583872948	-0.7373893139655976
1.4274779235961375	-0.5405299994628039
0.977555155597861	-0.3048940259092358
0.6156084513975574	-0.17149533584015098
1.1076953050766665	-0.6481752969331519
0.8759292614166495	-0.3628834834357898
0.9320466391227427	-0.34166167000584924
0.8078021903276972	0.5729680099006659
1.4021050847347545	-0.5966778475009159
0.7109475568362471	-0.5920742457754481
0.6389120571565742	-0.5989378121859057
0.9013123148436889	0.175424017966294
0.6389748734409585	-0.07569806924561713
0.8463044006419636	-0.35212201751637856
1.3412897374252226	-0.5604801817169752
1.2383860464330176	0.020079044591187582
0.5166436973961567	-0.07322689455336055
0.9135824174783395	-0.5151541770161314
0.6437726992047854	-0.135090418186364
0.8231746643894713	-0.32829257591773936
0.9777034315169401	-0.07848325559120452
0.7250498067182849	-0.5183828106908882
0.6206136401357778	-0.10150086156021941
1.3883043214255617	-0.3285620849441117
0.8210355636177272	-0.37030345579766777
0.6224372343641758	-0.3796143973947879
0.8870303699981573	-0.6035349985478798
0.6134187630609055	0.1837949817860381
1.2343644338506985	-0.5116873224948487
0.5103507190154469	-0.13104404986547225
0.7144282433133156	-0.2954720998066826
0.4839993503030246	-0.02429435952250302
0.676352906726858	-0.33278722344607903
1.107292744590256	-0.5355589718847932
0.7283896682716975	-0.2921021755854523
1.1756944576175685	-0.27974166540555173
0.4908140559315718	-0.23180029942115443
0.5340528085721018	0.13702501991313062
1.0956170764287334	-0.817935260888942
0.501861768194191	-0.20062565689723758
0.5647955832319256	-0.4683834756978948
0.6210584589774586	0.11038563511907058
1.2435656619397129	-0.5973713910414751
0.7435913271624094	-0.2933859225937794
0.7294412115965139	-0.4830846155933805
1.0345505229714491	-0.5555621489097329
0.9459784793782109	0.03141017795529163
1.178481371151736	-0.7004318675285663
0.790211548800084	-0.23769007419143684
0.6065962284543155	-0.4406672762960265
1.0462941264402037	-0.7926522411501846
0.8561245502506268	-0.3118927828093889
0.8345797969637176	-0.49091522240495167
1.1426710910066036	-0.4354913861512242
0.5461213116204604	-0.28583380912788325
1.0653927578104996	0.6788329970924165
0.9363706215107361	-0.46901705827360785
1.3846356921587715	-0.7947290187049084
0.9950822474777062	-0.43934712444913615
0.9271118633452248	-0.6353092804500216
0.5920498939473572	-0.3638386090004793
1.1632127771150684	-0.33845877030944627
1.4652676469996018	-0.6854162521657295
0.96682173541848	-0.20544558584801384
0.3920281456979847	-0.3078022835701326
0.5419762849464252	0.12887502595779507
1.2053219152060872	-0.19420255939766937
0.4625394595230571	-0.0939255887604052
1.2650197626914768	0.05624513447421776
0.8494150744946172	-0.5825855628350411
1.1938937341826994	-0.3255150934738685
0.9901785267007304	-0.4452141377668471
0.803215759030882	-0.6535048070917655
1.1450340683533862	-0.3534898858781711
0.5293101839501421	-0.3274564453016389
0.8634319003837977	-0.505032744435333
0.7690707525873074	-0.5258506925882426
0.8073456211718004	-0.22494820248692662
0.4361553962254825	-0.21734022165070416
0.6748850439039282	-0.2963325991860535
0.7185823278613747	-0.32319607395958777
1.074489674787287	-0.2768764868733158
0.8792516682348405	-0.5641942669620378
0.957628400892022	-0.5332785865524757
0.8739897165821564	-0.8014990032334852
0.9035394131272748	0.014042079754035116
0.5226393856548144	0.10941591428089532
0.9532628489412548	-0.2152260868949591
0.6276960784200467	-0.33833146863528873
1.041303517966268	-0.5064453276270658
0.9270495167010675	-0.6104746255124851
1.5870598530948263	-0.26648145382399197
0.9505228479596983	-0.30022857178423984
1.6041324749626873	-0.255346330303503
0.6364095299755889	-0.43323694775394955
0.862280312230698	-0.2437296688866302
0.7230698198156114	0.056729676916538116
0.8308347552507326	-0.07341458059638631
0.5352298626918716	-0.40408370724943565
0.6001889347277359	-0.05095882415775832
1.1228661551435524	-0.7511342118855374
0.8221313763626833	-0.24064926515831048
1.1011482347269372	-0.3066024912043896
1.3892852042272699	-0.4234201465463944
0.9211043463566891	-0.3473069744410079
1.2005000497061271	-0.6537505997824726
0.5943612127961738	-0.09796206227370609
0.8415466021521031	-0.4058457587496547
0.502308719401502	0.6659649352645219
1.181098306491506	-0.529372667794147
0.37528371910127567	0.014815100546440124
1.666630598103574	-0.5787269337612064
1.0275037172141466	-0.6328881950536369
1.1112505212789465	-0.3203066394661887
1.2152844614797187	-0.2395104670886593
0.587630886351075	0.05223327402167336
0.5762101531468958	-0.3680463283883721
0.7771627458864393	-0.16115504213196347
0.851598766176767	-0.3920137658204791
0.41856634219300337	0.033440707184800876
0.8380309769736123	-0.7507350917580987
0.6050690800105241	-0.16246458395360663
0.7574370848459956	0.8757638090195685
1.0201027599373302	-0.6186146969454193
0.8630673247786592	-0.6870787070436409
0.6824972301304985	0.025615772132093956
1.3925197223630392	-0.6643770885884154
0.5588699320119391	-0.5520270808226487
0.4345503644048517	0.22996418074565908
1.007857884224209	-0.3236988392131913
0.6917455615047589	-0.2676553694743745
0.5230818480179562	0.04466221804281132
0.5729220893849708	-0.02654052739865585
0.7397215210262644	-0.46522884340590354
0.7615835262501555	-0.17094230701065363
0.4958428313705363	-0.7656115714690509
0.7441211603867672	-0.06039394151645783
0.6718519491310916	-0.4014936487371611
0.49923965856729624	0.07229808379094138
0.8567034658517303	-0.42192699878196904
0.728057708709196	-0.11211584357271939
1.6723237326147906	-0.12383142841607654
0.4211096452627669	-0.05222414604220705
0.7822800842265607	-0.30451913373045414
0.425372385876971	-0.15295166420928932
0.9296484033472837	-0.3105360721846981
1.4418849117614874	-0.44170661713770065
0.7743212260310355	-0.12009514237246924
0.5271695314068806	0.7246786570292222
0.814563185758938	-0.5027583561962377
0.6288585368055486	-0.20748559567559918
0.6793358684937975	-0.12314492311347545
1.0257952326731685	-0.3045895040413691
0.6908376634416479	-0.7860337273547117
0.9722053997312722	-0.5786592132796932
0.6950336066505369	-0.291461152495151
1.376578779366611	0.20337204018645402
1.4314908441150036	-0.5410351746161919
0.8059139049689008	-0.6174600979079372
0.8021513024474501	-0.37323310065542753
1.443880766083774	-0.6023901883927889
0.8906839344536029	-0.5060118891842088
1.024728432012599	-0.2853731492214518
0.6593509326176388	0.1497446001621794
0.6890778648673576	0.012637575291155414
0.6061141490929887	-0.03974048315654989
1.6653497135338713	-0.5537253838034196
0.5563939252457655	-0.23304398468790324
0.6782255685940215	0.015291210446898696
0.8954430086935637	0.5107642966196998
0.45488318781393283	0.02715355845643273
0.8090921468169222	-0.4548007017692371
1.2695099667019378	-0.7060596124907311
1.2430610912389737	-0.8882287112088968
0.990779552023353	-0.5888606854591791
0.7858753081755399	-0.825616497039419
1.2702401745379104	-0.7384916068660143
0.7751763912168635	-0.6037593356914575
1.014072201737189	-0.3222382784824495
0.8353546418926094	-0.40813961980990093
0.9961107208019732	-0.5170686334984697
0.7548313928213464	-0.3019945324566089
0.614841894762837	-0.4174359669865077
1.3885995163401308	0.1995000855886966
0.7137135155288294	-0.32004328194148507
0.9808257147907095	-0.28327978502244033
0.8560446834131966	-0.3409580887766582
0.9351052179875177	-0.36490476063743227
0.6423219712830158	-0.3322810752375512
1.6024020430879098	-0.39544989974871336
0.7611412073327787	-0.10138015469812584
0.3680135963987794	-0.1745879394255587
0.7867488579159799	-0.5165195330034833
0.7218156888270969	-0.2834701651854569
0.6478310417028116	-0.1516841489872878
0.6077929786258232	-0.29235165263253293
0.6501342601440243	-0.3168936245592429
0.582513709900653	0.17844676545387322
0.6032929656010834	-0.09363492939040216
0.6587223941143979	-0.3266222020909904
1.0126617752081601	-0.2255429708649203
0.7103524865000793	-0.30656255562588614
0.7831399163268487	-0.46788270607237087
1.0839801323454852	-0.4095348943113642
0.5119632057199871	0.21100856643377652
0.919827231907344	0.16017998480574017
0.8291326416804492	-0.2484012303390685
0.8261544755563512	0.6772991808925178
0.9064965078499913	-0.3873197221395807
0.8680830834637422	-0.4974922357135461
0.5646719736889927	-0.23868335843520516
1.6911723744195917	-0.08205414410745157
1.1592795150794482	-0.4410471456577528
0.9500951405065228	-0.4670932665196527
0.7447668993550935	-0.1582359132902969
0.7116476760249506	-0.21145479600858555
1.5548186188427255	-0.6713381514974377
1.4044510097859908	-0.45276939964693974
1.029476673957318	-0.4591310350891961
0.5273518749374083	-0.020561468426851578
0.6324953679882415	-0.3750115087176031
0.6139213372118807	-0.32698015175988615
0.9097977432340388	-0.35704974770007386
1.0326493819751938	-0.5186863074403861
1.1758178270572714	-0.3362620176598244
0.4986181282376156	-0.4572640877927676
0.8425332390791286	-0.10869757388448215
1.1693825531260313	-0.276299093233709
0.5402777063696039	-0.047344190082188806
2.1331297070123925	0.972372800116475
0.6881928998875398	-0.4297524854061936
0.7662471493438334	-0.2730261450606693
0.8369518298039845	-0.2160880926166415
0.9836919601424927	-0.03568252796725406
0.8005169257817634	-0.1787279623131686
0.9846797310479853	-0.4683209952776608
0.7696053498499101	-0.5570880835390423
1.3086317307794129	-0.535235576804641
0.9564858625935857	-0.3488790678938792
1.0581148017080897	-0.4853713395904507
0.9083112020481098	-0.5179889105882647
1.0087095581528869	-0.6560824240579953
0.6946497428964633	-0.0010996068752189363
0.8827716093564145	-0.4544489542181573
0.9475748112380468	-0.4292556051632719
0.5541323105323498	0.211550151714365
0.6432087388941495	0.09989692737842433
0.6856707509426261	-0.5134889540018184
0.7302472175989029	0.05041315988483768
0.9301259470328466	-0.11373102517216312
0.42710095882629323	0.11074701234289747
0.8899819498696308	-0.5786735991996222
0.8570128388286608	-0.2774917106054462
0.9811795448213151	-0.6456070917316404
1.1678354247171108	0.08717558668873407
0.949196469072585	-0.6514204237789968
0.9850686933298168	-0.25410838112104955
0.8336964182589433	-0.4846376555263571
0.9125361484468558	-0.27087121453087293
1.1963034182481092	-0.4155802959385019
0.7495425664743237	-0.44030271900200757
0.6130606809965253	-0.2875140136014707
0.7852880020054744	-0.2713693238917668
0.8542907556033023	-0.07491258254313721
0.7567404485817728	-0.3288248822488807
0.6442268375509578	0.06774620730028098
0.775829634065205	-0.1625281596741537
1.072720745152629	-0.29599157316690683
1.631350467504174	-0.2487965836131412
0.6461038920754164	-0.267714033327135
0.5435992328695068	-0.24023231590079996
1.018611055609566	-0.15776829873749487
0.5698434805634263	-0.06344768921847771
1.1665935913434513	-0.6944200841663591
1.138982133746775	-0.5938993556618268
0.8786406930342012	-0.1279978059487516
1.0392116904173085	-0.6672578885475721
0.9078292673965414	-0.4068442068328014
0.5610767332475265	0.17288769091946457
1.1908007054175698	-0.5945096020801074
0.5929188261263088	-0.2091138978021827
0.724845241654821	-0.5149516270778599
0.7748290897015826	-0.13662581478943342
1.079046258694393	-0.5356986475201877
0.5848425568702491	-0.1471860371894666
0.6932131227795316	-0.16887183667631084
1.3102619545014609	-0.6320776493600294
0.6149477585777459	-0.10993068413356219
0.5888418707288582	0.12295102970912243
1.1189290191784678	-0.3389535798765104
0.6952937029294406	-0.10369520243842857
0.8726232883530929	-0.42367444258629455
0.9473650783705173	-0.38198075514233665
0.6474273165209473	-0.0658223418888201
1.2976474439881154	0.5204023473201413
0.6186608478366856	-0.33963013222494226
0.6727949622466638	-0.06703334642959953
1.1078964760593315	-0.5175396592958126
0.7371687401669241	-0.3175825449451186
0.6709832504411183	-0.4498140999389357
1.4171467365695043	-0.27130691024119297
0.7425450436501023	0.18236592404336827
0.7221142648129933	-0.3614240230355877
0.6319988015867599	-0.2786518158339892
1.2970050972229143	-0.02225438698075902
0.4588481956667877	0.14713474526511658
0.7481483009001271	0.0033391449529073243
0.6798786582511752	-0.3532127381651857
0.6723798588269974	-0.22265426780542816
1.1750256640437695	-0.46806998323011556
0.9689694397389059	-0.7714884558233451
1.26016008795917	-0.38674362245429456
0.7171722978561673	-0.4323132976470918
0.6291465257455151	-0.536352716052608
0.6412249477318783	-0.25922814805813715
0.8238729675542623	-0.06022324470310592
0.7329904501424285	-0.5248961594205058
0.800990476723446	-0.25558787458468357
0.8548869855331912	-0.40808776631000077
0.9354400346569853	-0.3202588713598924
0.6032535063299742	0.009216011584371653
0.781399777557065	-0.08962066299049556
0.6309109527879503	-0.10676050397184507
0.9726358044835	0.03643877404731055
1.1727537993640875	-0.6439599388128833
0.7982418697641886	-0.15000195641803898
0.6499634124889772	-0.0131987941695563
0.7384134599733555	-0.310971679005758
0.817437776488486	-0.5355278442404884
0.49598625672885854	-0.5122495536005373
0.7131969590118498	-0.36749954817845765
0.5801348755498165	-0.05984633381068215
0.9776196743940808	-0.6137760729184429
0.45135955045504716	0.23495428957154144
0.6866403716648184	-0.191024617275105
1.5017265615480258	-0.7796463604722544
0.8115417426109393	-0.5263308471472058
1.059971727631022	0.06694321603116042
0.6636543111779333	0.06331063270370371
0.7953852743718581	-0.524585647377774
0.7027722880769336	0.4939095662454819
1.2239462588056897	-0.4984185294751277
0.5270535714024029	0.652914305872933
1.8382364215814555	-0.7966118878873427
0.7073385814816403	-0.26872170758103897
1.466624842879755	-0.7885121303525587
0.8174847093371227	-0.21367196350758688
1.0721781438838522	-0.09917437564705242
0.8294509562890917	-0.38496232082639353
1.0065540277111538	-0.6418747947261934
1.0051204726836835	-0.20693618273498093
0.49734581744882006	-0.19858461166160477
0.8122328620674139	-0.3393517812747128
0.8278808774766508	-0.4088421447335488
0.6226798354811186	-0.4975287618452891
0.7850863404203847	-0.18904739474387897
0.9325163681456237	-0.08881645737213861
0.8049805898281026	-0.49336445085229275
0.7224121330243757	-0.2984916920059363
0.5335290567887282	-0.38255731562342676
0.80843277132104	0.08259697449426803
0.7523169385816696	-0.8475451515404193
1.0067770358922576	-0.6377223084140289
1.135787214944615	-0.5203304820393074
0.45711656670433143	0.11475576748815586
0.806473806146238	0.32906900299953895
0.6518419740885618	-0.2745689088384869
0.7067654174985508	-0.3315409877206551
0.6200202238989504	-0.2300501205732115
0.8787709637093956	-0.21554088117128886
0.7648195732274617	-0.5405543874440729
0.6479340970378921	0.35129558143213147
0.9596350391081101	-0.4177403524673001
0.8095348945920307	-0.4917463016698759
0.621825270205921	-0.22745301570208415
1.009141647096841	-0.585276135309504
0.9752931201107059	-0.5539753219440057
0.5245036156273692	0.29969533586427627
0.6485442473970129	-0.4006029210137918
0.6180787181056697	0.16818159581984804
0.986583553196594	-0.48442464518868816
0.551425650413439	-0.2027371971934027
1.5553705797716637	-0.4826917348775826
1.0754348230338044	-0.5837401599961741
0.9904990839845078	-0.4854663207460046
0.7107046293324519	0.09887858666281413
0.8127709479388957	-0.5220121476708479
0.705989316996227	-0.4565611351997542
0.5757386559889827	-0.4209303093011178
0.5698114237129246	-0.0697029728878695
0.5326196230436846	-0.16232234083629957
0.5774069977216147	-0.3538727274534471
0.43770435582553757	0.22365046924221446
0.8061206829970036	-0.4262431866395985
0.6034502872109254	0.20407464213408605
1.4318485428643404	-0.4147646985852676
1.1243482336968755	-0.4512747636354011
1.6641180513680178	-0.5860379020682016
0.87119471355616	-0.357099328708821
1.2662651646874095	-0.6680078787791527
1.3523888329750269	-0.23600432912027408
0.666738469300331	-0.06043715421090349
0.7854631959181139	0.15954314563638392
1.0401922899156675	-0.037558119403931736
1.373553532104066	-0.17865717212232238
1.0890676109498905	-0.202433904348975
1.220926352006866	-0.3719828775990709
1.2820272478127774	-0.14826514226072507
0.8046766999038978	-0.2450530835395827
1.5092094953238397	-0.6374178141885347
0.4864147269189275	-0.04894808880115764
1.1517497225827267	-0.4551349860901794
0.5749660316053462	0.012182084728611533
1.5627424256379838	-0.40833103006653887
1.3008928557810677	-0.5828797645716136
0.7228830012573015	-0.11678242783126705
0.5707317073170731	-0.6304558430615226
1.7087758676861031	-0.6229212714353175
1.1930539710246881	-0.27449884332962426
0.7993100051763395	-0.5918221482652182
0.8432307289726442	-0.5117845535065036
0.949945230909323	-0.2762951779722317
1.0207945358273622	-0.3786172508777118
0.9014973658964204	-0.44797996308644605
0.9818252653094128	-0.1994400019083569
1.8225097942434707	-0.7019869188202233
0.43836561460812556	0.15930929380501516
0.918286822678641	-0.4229237198303886
0.861808751467762	-0.6712264740375932
1.4168956537699786	-0.5840124608851065
0.5298787449737912	0.15398841179430411
0.6994218662082857	-0.0941849481530017
0.6657055572014469	-0.2993773870127215
1.9158809983921234	-0.6047160499231173
0.8445906306213286	0.012036442969887526
0.6717493323650421	-0.4403439106154178
0.8493141629258951	-0.5272203473024109
1.4653719032432737	-0.5514832540912669
1.3117778008530787	-0.5645913706190372
1.0454259956904526	-0.2507719139578654
0.8333471399250746	0.13529363426633642
0.9397103572673633	-0.11283702632231583
0.7955903398858408	-0.269943370302861
0.7194244905708563	-0.48319498842264325
1.130261135479319	0.39785625121523727
0.790176371593616	0.6497268177953294
0.6320153157756543	-0.5197397372877732
1.253058757600776	-0.6199459800701458
0.7266425995326873	-0.3024092856662043
0.4296283264243794	-0.1931977143095276
0.88886201605972	-0.3131672629390613
0.9862649351835077	-0.21057101449295412
0.7295714880757181	0.5130190660281241
1.2572645105890712	-0.1995767690681432
1.2852358357083042	-0.22919085627832864
0.7221657964068916	-0.2990373134690286
0.6659352990232663	-0.41259096084619423
0.8119454237162436	-0.4264734215080834
0.6742078411126285	-0.6139771444983095
0.9476579317219666	-0.1905737704084093
1.1489272470172363	-0.4658916932644043
0.9774504708825255	-0.35956039073647056
0.9047855196832627	-0.2847915075020763
1.6116721890316155	-0.18288600294494528
1.0489787412449154	-0.3152408912419121
1.144195644751975	0.5352855119767503
0.5324261073574003	0.1005842185792533
0.6234903643000427	-0.5976528839553474
0.7928853451615389	-0.35890335321466854
1.6222288055566807	-0.05961725169580632
1.394058261874302	-0.2871037951192344
0.9925645089360814	-0.38206372793993415
1.2148918183021544	-0.6652009603540181
0.5787580992953791	-0.836474190206267
0.9070555329495094	-0.4424879989182889
0.8359072286451078	-0.5609320589145183
0.4614872929365987	-0.27702577303630765
1.2351338209099267	-0.6583372701438657
0.8366857230727468	-0.14347694315900378
0.6883217620216306	-0.11229006307232048
0.5123792973751947	-0.5045168992091125
1.0940983180718313	-0.38103011428840017
0.7193531136439518	0.1340364177977871
0.6002340854500918	-0.49837727740135906
0.6131218209678552	-0.20338867249348078
0.5898576936562175	-0.4521872146916174
1.6893902042878794	-0.7200883296572618
0.5931642158645856	0.02044128018319602
0.5114986406384674	-0.06510702809288246
0.8936775772016131	-0.3061124854379984
1.0576493852984656	-0.7104846799291988
0.7431928423410907	-0.23906926893949107
0.8472524336881732	-0.7045664283883183
0.6132578634641318	-0.10242917319923668
1.4342415908182014	-0.22196999154496905
0.7753306418146663	-0.2464308854196654
1.3359073461509223	-0.42695742605752096
1.1786001123587555	-0.5889928949610871
1.0235973157661904	-0.40032814900920344
1.1680222600618535	-0.5511491051149513
0.867736312824207	-0.6531447776358031
1.1622224394714376	-0.5913277369068719
0.9447000189736424	-0.3275095446827434
0.6442286516102459	-0.08518034534559207
0.5512402424197953	-0.21490640558042787
0.61425995845902	-0.8735098776111055
0.8128008128012193	-0.5604132801663013
1.0195008026429535	-0.4340667492409141
0.7065581198537753	0.843452204260617
1.1342576444707808	-0.7685557547963432
0.5658402141320412	-0.29533305236040314
1.1501005873169292	-0.7691797718465105
0.6212641019915006	-0.270799278249404
0.7510403041525391	-0.2732823855276061
1.282613329460047	-0.30441791814672
1.4164245491382028	0.3448799718487865
0.8449766196600378	-0.18253773362022954
0.852729990970178	-0.3347545892291913
0.9663175000620233	-0.40888328391415996
0.5801935567458832	-0.22119616585719926
0.9659246247108713	0.795950816541661
1.4086398112966356	-0.36702473318143064
0.3900386872026837	-0.467193949909146
0.5351242476825885	-0.30048665560136195
0.7709221670534069	-0.5233551367368411
0.8770658299009777	-0.660697420852369
0.760090432354278	-0.6595427038449688
0.9909173899338214	-0.47071371288017294
0.4727689557201007	0.1235103057225547
0.8108392673399071	-0.3123112897513039
1.301883213788299	-0.16183328315545656
0.8588691693150942	0.290666007144821
0.6952686081652184	0.15123971879441428
1.0149884525061226	-0.5436883496958417
1.2120333919948978	-0.020372569383287683
1.304245823255957	-0.24068713690696666
0.6813403487152532	-0.42209216652098736
1.1855436757676021	-0.38073839995615233
0.868277500096896	-0.47074158760553336
0.594282831359172	-0.39835359290114436
0.986680324260972	-0.4815726425295066
1.3458534615857833	-0.6813032370922298
1.1337878184995336	-0.5735954034288246
0.9140469193828802	-0.4493660612905261
0.9037235797486696	-0.1599022976886878
0.8134934493230853	-0.6894790334071706
0.6166235556439601	-0.12252399149761545
0.6369905995643913	-0.0702614846858958
0.8001731986865066	-0.3462855312719863
0.6872900720268637	-0.15152612011790617
0.7107976739785615	-0.25768805467862016
0.951424370790098	-0.5000850615562281
0.7946311129191623	-0.09056850597006455
0.8573607499887674	-0.18688234459266043
0.6442856509344282	-0.5193510415257413
0.7240817865364036	-0.3542657477730751
0.7641359882859529	-0.35673358863120164
0.5558676900926055	-0.42559600875110654
0.48263085725914606	-0.05633491701360746
0.6641590671187033	-0.42783111967805176
0.49103025930907557	0.04719529713984771
0.7609959217363835	-0.40538464607704333
1.001138164233225	-0.36689754785855394
1.1139907702033514	0.050451308227889555
0.4615250492592466	-0.19833431334565124
1.025303450463754	-0.6029279030920822
0.8118942452807643	-0.3446858251163377
0.6987129538540522	-0.3286648511532853
0.9917886629814109	-0.21432033872191877
0.658405059383828	-0.1603748305258304
0.7368328511553338	-0.11090351051169162
1.00511512288713	0.11062927707445276
1.2195266967760165	-0.4821401790490842
0.7659995894866718	0.047125872084712826
0.6750628685857414	0.15428131636982723
0.6686897607214799	-0.4577939040815195
0.6178498970235479	-0.3558097899417188
0.48311369367664236	-0.05668530933268102
0.6854443700075157	-0.6421083707509994
0.6641703262132556	-0.42689110784924683
1.7135918843920974	-0.6530501140255627
0.650685455045849	-0.16537988184870833
0.749475556284163	-0.060710346641669195
0.48555048897488506	-0.16341781938355848
0.7585516622812423	-0.4037490608898355
1.0335870606814133	-0.17354975821722546
0.808545939110016	-0.12184848115561049
0.7732488811498834	-0.02178223050293933
0.917676510277338	-0.2714627233071702
0.8934435713532823	0.0461399739553132
0.6169164753027755	-0.29247277144983924
1.336158156329379	-0.3221853298697369
0.7193191260067068	-0.3718633717135427
1.3202438361841529	-0.4866435555580557
1.4011016870662887	-0.5358241485986599
0.7954000123825851	-0.296971152357976
1.3325459355534843	-0.3817366947851487
1.110197401297139	-0.3322007193038182
0.6222988505332466	0.10842682052179116
1.5359392157777012	-0.7471122055781724
0.7404754217096524	-0.0772561323349613
0.5770492525285429	0.035168643786047636
0.6395449565740393	-0.06375711973017191
0.9358305448069913	-0.9260636973852239
0.8855883166949904	-0.6623327318826974
0.4683850620232573	0.2281892567227582
0.9866011827788176	-0.1915056362304872
0.8178627074784762	-0.517624939947143
1.0036911662427928	-0.6186793484806323
1.5135885878346005	-0.5299370018245799
0.7839936199317886	-0.21186776408135863
0.7427103421548334	-0.21142762046486013
0.8402394699512189	-0.29285574859678587
0.955072456380304	-0.5089310815396375
0.8471686222684436	-0.35634126042146613
0.908898906491928	-0.14781476896569043
0.9916543447984274	-0.20214604741076841
1.201502531555108	-0.3214928331334231
0.6758872968494635	-0.38066181546815775
0.81879728509738	-0.1012480738634711
1.2224681600626102	-0.5380367750264823
0.9229495855679226	-0.3323236705078369
0.9645321260705743	-0.4664404072284295
0.6704463492118048	-0.21453922336612027
0.9140568910084317	-0.888536791923823
1.1253173455714127	-0.34416688933466033
0.8084278295281254	-0.17986934111028113
1.1914510294408056	-0.6397008080442712
0.7165928589120792	-0.23337935735211737
0.9288810360796186	-0.7585633408757726
0.7210529490764883	-0.3946345077836834
0.6102403954758743	-0.6375340188358471
0.8427659652354463	-0.2487388602854146
1.0459730927132922	-0.4353950245886165
0.6625573548914162	-0.21806336198600776
0.521076766027569	-0.2786780075557828
0.4844097209777873	-0.13919208591470628
0.7337984822705695	0.026089419198230088
1.2800369817142834	-0.6449733457617333
0.44822653812381297	-0.12220843573694376
0.618739254344201	-0.15766946378410288
1.0477296718889433	-0.48558244624020236
0.5531259132078961	-0.16688455808708058
1.7137313091613866	0.060362001751964316
0.6989513987762237	-0.2685100353505974
0.7417832209876248	-0.5446786120038185
0.6236499654577636	-0.193415962364423
1.1171332851810944	-0.6053449339319666
0.8764051217901456	0.006519148603559794
0.6793209278955882	-0.4191003512381199
0.8911213285643109	0.8444831308572609
0.7770846555650628	-0.02360722580272685
0.6195512787350604	-0.12321937009231927
0.9299044156375547	-0.23960260358391097
0.5664928308671017	0.19493105001815433
1.026190365705441	-0.6877303991005238
1.8335734350482733	-0.23268735279647298
0.4859976851796725	0.12110646768493022
0.6173521756200074	-0.4142690487185976
1.0712421590441674	-0.31088144963144215
0.8342434477881829	-0.2945084621798239
0.8047415544842528	-0.23701752029262996
0.516634901157239	0.0051725007238113555
0.60448814476362	-0.3575741593835206
1.4052041721515414	-0.29952411786974686
0.4412104562073146	0.041396215004223705
0.8087143872028898	-0.6427895603768269
0.4597555306127314	-0.10861243378369362
0.99308153617918	-0.14148194099608796
1.0380404337709237	-0.4489746965757341
0.30578468487527866	0.1791625717871421
0.5104215684263282	0.11565288923172526
0.8050584741012073	-0.23566812516867672
0.9014859394707583	-0.34233061026205347
0.8232334424545927	-0.14183290101111315
0.4695306000411474	-0.25403426234058435
1.1687481431951976	-0.6545365659380946
0.7526615496250778	-0.4003148585384655
0.92911995398274	-0.47074068408277786
1.234417102564512	-0.6508865841029857
0.843069997669817	-0.07997070827536475
0.6589788018020684	-0.20312082453550281
0.927451705840615	-0.25619586678088624
0.8012901922663364	-0.4426812359854556
0.39209468551353105	-0.22781120293090054
0.8099178130559456	-0.10570288051741478
0.9374255525996007	-0.5618236221921383
1.169779466395269	-0.7445012491319111
0.5932729465563438	-0.3965096924712179
0.964718172495859	-0.6567666736211157
1.1374069960028437	-0.5872511681397703
0.6915600336004547	-0.1111779658449537
0.9328550382414883	-0.6831754825773161
0.9700386590234432	-0.45132617661477825
0.6491237768552528	-0.15386865456855486
1.3458053474755174	-0.3950389245815459
2.393566585188811	-0.8566142233741351
1.508878681681552	0.18432199490845222
0.9785192895390463	0.11613065734047151
0.572813437669718	-0.10449940319825024
1.137456797731809	-0.3378131454166557
0.7778684271397243	-0.4348893948886391
0.9057356308179614	0.07434310182565869
0.8385021988641413	0.41820258860085513
0.4485299748311092	0.0037525210430605057
1.1004291793196985	-0.34848295899051807
0.952777763766571	-0.09347316136496968
0.7237040545649512	-0.2114762858370014
0.796232056483601	-0.468196875570444
1.231870123024339	-0.8781913564267996
1.5167285134494193	-0.3192310819331239
0.4851900895818778	-0.15455621654444293
1.3936746370953446	-0.5449910262157152
0.7631565729592104	-0.3169347018720962
0.750802553608952	-0.6362694476019474
0.46552127681943567	-0.4249343467858506
0.8183443651666454	-0.09452213243843503
0.551988548816632	0.09796657306138698
0.8061089324147681	-0.07554878293861807
0.8069804717524474	-0.14595671735558163
1.2059523156635676	-0.5892757502907711
1.1300171571751485	0.8305884511196504
1.0835536965959718	-0.3981569999447069
0.9091313122334854	-0.34860020713000367
1.164495160828003	0.24080919604698367
1.4705777273033944	-0.4242786887154311
0.9329688306702787	-0.7481939390890293
0.8589323557876056	-0.5276959664554394
1.29442683393167	-0.5615314327344579
0.6239079950315654	0.1234483046734915
0.6924942886722966	-0.5435981868808063
0.7080701332562104	-0.5296668904488082
1.3585623320176827	-0.22469582819868994
0.6504830446263854	-0.408461595265569
0.7559249203506262	-0.11382299934050215
0.9473441494515074	-0.6579784750783153
0.6655820608374574	-0.42582158204304466
0.8025523648379005	-0.3968028429697326
0.6171219540519032	0.10897823545866009
0.8561302379749242	-0.33059008946697943
0.840681605680877	-0.7955986170972543
0.6260048611375157	0.060176821028966515
1.014360981008183	-0.583878183572013
1.0446058060224501	-0.45046775684934104
0.821486139148627	-0.28152843025636826
0.7883874811384811	-0.45924876741438236
0.7632560733507229	-0.38092887852770885
0.9553784218800856	-0.4600961011539818
1.2145460971993705	-0.39449358812007645
1.3601597707902278	-0.7017226688602878
0.8089962917096716	0.26401277200506656
0.9599556202759626	-0.45408424270247627
1.0047280517880879	-0.16450601027651912
0.7858729998429046	-0.35318383665704783
1.1659271230190449	-0.6406867833211878
1.272477897646949	0.4408096415919612
0.7970864103484202	-0.4232619679368137
1.668628844956907	-0.5040634151387235
1.308775214459485	-0.23562426131043554
0.627181738887342	-0.21731096399283445
1.1111473518395298	-0.3931942209540202
0.9901999130320075	-0.33668900053135764
1.266539467297495	-0.387665235781264
0.637283587654468	-0.07142326079830867
0.632823343051191	-0.32935077193029194
0.6715617714700374	-0.05459312405357757
1.0566957543019482	-0.28266430873435094
0.6536530279542418	-0.3623937933945329
0.8156294899301704	-0.4566774395057155
0.9913739063654148	-0.6055904846641994
0.8793368713600798	0.5772138091623908
1.0990096551997268	-0.3596034335483981
0.6294761587026152	-0.15932630408725662
0.7984837702551923	-0.1927180298122762
0.6111264568859143	-0.0027235429439792323
0.4466864768422591	0.635737045997811
1.3578031423287968	-0.40038283977895117
0.738088806652147	-0.4343846233932092
0.5244867877578465	-0.4487011492406669
0.9638620141717981	-0.4350871920120045
0.8529996092222629	-0.4326310197747908
0.5198797937985279	-0.8037060029444647
1.1503618724196298	-0.6517172143465209
1.5718181335313444	0.1404506813675516
1.0137831290206898	-0.4830566137019564
1.0057148712949162	-0.06588482648647388
1.6869194474610287	-0.7373856386476412
0.5358530223283821	-0.12670277412480038
0.9895371006027959	-0.7753281322082822
0.8297656779672259	-0.04265241950367058
0.8761318968007705	-0.4625661063131451
0.8158866379082083	-0.34749490827805607
1.218488940046017	-0.31923753824272233
0.6172013447814255	-0.4275266075854589
0.7944239846930738	-0.5111452307582443
0.5839890274509809	0.021310453045012057
0.5482732329607835	-0.19293833579632064
1.247668724499316	-0.4972178030567547
0.9509381664601031	-0.6100937210514984
1.1368728229030693	-0.2715800151735594
0.6991744797786724	-0.2511206363618186
0.5390192001781994	0.06182628142250958
1.2988413640198286	-0.9131037418591357
0.7775896905231505	-0.8152431740521926
0.9339775423353484	0.4619599230608641
1.345729701593922	-0.4381492654047926
0.9293094210218683	-0.18093952534293478
0.5115630726936318	-0.17576355469550267
1.0660968530110198	-0.5456497523128431
0.8526668847366657	-0.27358387167058384
0.931098479591834	-0.4122741438537512
0.8666362041690228	-0.12662498280752027
0.5501410730121828	0.14115311197067934
0.5645128246115579	-0.07599848973652629
1.149070880707056	-0.3085921252552198
1.3292359567710283	-0.23729529372286293
0.45334437273870254	-0.09837395103178262
0.7010565090833974	-0.0351297523536968
1.004609494622856	-0.4909585386296959
0.8654194895292935	-0.5184055637834807
0.9043209006318154	-0.4581477610451729
1.1620976748609215	-0.5916013248884222
0.9643420324529859	-0.357549079337541
0.5100331061041384	0.1768368046837068
1.1696820991268317	-0.2705896616469795
1.1915065793647177	-0.2246118810787545
0.8523213084883104	-0.44007389347845965
0.6000455237672657	0.048292164432042546
0.5896211166711126	-0.29969279220359474
1.3249837104057673	0.2830508223148682
1.4391558058784846	-0.40208344364310133
0.9288766287205314	-0.453464524348294
1.4392167846345376	-0.3897316348374121
0.9786589996009848	-0.3816390275889436
0.6966210786257396	-0.22911381571683717
0.5230180962395878	-0.20264182535484326
1.2966518894633903	-0.49522605376291123
1.4050632780351795	0.35991711960168926
0.99401542576897	-0.5490231679917866
0.6525303965083519	-0.5187920188263331
1.0458502479794143	-0.047959834418657435
0.8459016393442623	-0.30276358639391804
0.9200045204129924	-0.2896941329283084
0.7726692380826933	-0.29041639331443175
1.0953439102323266	-0.2614379039174518
0.5290025992374706	0.10133323559019554
0.5206980226592461	0.05576481117958122
0.7423827943146146	-0.45236791699319384
0.9361650750305668	-0.7251826615224337
0.7388873999763089	-0.8424790869058782
0.6568322247184372	-0.11336419546873981
1.4655450256550366	-0.37904126854314735
0.49905183535881326	0.00043659014532141646
0.9583174766179701	-0.1545741670829977
1.0762271267273698	-0.5429259947064659
0.8786090005609449	-0.04498812717461066
