# Supplementary material for: Mechanisms of hemoglobin cycling in anemia patients treated with erythropoiesis-stimulating agents
Source: PLoS Comput Biol. 2023 Jan 24;19(1):e1010850. doi: 10.1371/journal.pcbi.1010850 (PMC9873166; doi:10.1371/journal.pcbi.1010850)
Supplement: S1 File — Python codes needed to run model simulations and plot figures. (ZIP) [file pcbi.1010850.s001.zip › data/n_cycles-vs-hb_esa_cc.csv]

n_cycles	hb_esa_cc
0	-0.3524729366968137
0	-0.22472867873154928
0	-0.09716197398234441
0	-0.1389531112232387
0	0.19344765377312892
0	0.21610316991703
0	-0.018935107995885585
0	0.35378223451390367
0	-0.681937038804971
0	-0.011424800063787632
0	-0.33375319213674154
0	0.06934668560446078
0	-0.6086150943799077
0	-0.3409593642077117
0	-0.15991467727670708
0	0.7626018027234487
0	-0.004310188539356947
0	0.04138635059086953
0	-0.014442850185730846
0	-0.4635971808915836
0	-0.26911289956070533
0	-0.2565816276624634
0	-0.6703701027299176
0	0.37128074773032227
0	0.2221015981328132
0	-0.06601036511392831
0	-0.19156267995002346
0	-0.446493725833793
0	0.1744342952917772
0	-0.411388203137166
0	0.04622673789026373
0	0.016624205183125684
0	-0.059259735054532296
0	0.36321884643023455
0	0.029284083609291457
0	0.09249937497265852
0	-0.30128126283467466
0	-0.4960393089018313
0	0.010891591663546116
0	0.13062292823895605
0	0.654954357663517
0	-0.047445202496989226
0	0.10642538969465269
0	-0.07901244308868287
0	-0.35922720153149296
0	-0.10894654220730758
0	0.021670105696821488
0	-0.599980674567033
0	-0.3222719181977983
0	-0.1124434785479611
0	-0.6138728274000778
0	0.10971712041399007
0	-0.22542839078946766
0	-0.7011828640349123
0	-0.25938430550526
0	-0.10835838771913588
0	0.26926532737272174
0	-0.25133044338036553
0	-0.18694775099762248
0	0.13777693611686204
0	-0.8804172086258566
0	0.9696218336464609
0	-0.1102112486725918
0	0.38892493517508475
0	-0.24882318227835581
0	0.5729680099006659
0	-0.07848325559120452
0	-0.3796143973947879
0	0.1837949817860381
0	-0.13104404986547225
0	-0.02429435952250302
0	-0.23180029942115443
0	0.13702501991313062
0	-0.20062565689723758
0	-0.4683834756978948
0	0.11038563511907058
0	-0.23769007419143684
0	-0.28583380912788325
0	0.6788329970924165
0	-0.3078022835701326
0	0.12887502595779507
0	-0.0939255887604052
0	-0.3274564453016389
0	-0.5258506925882426
0	-0.21734022165070416
0	-0.2768764868733158
0	0.10941591428089532
0	-0.43323694775394955
0	-0.40408370724943565
0	-0.24064926515831048
0	0.6659649352645219
0	0.014815100546440124
0	-0.5787269337612064
0	-0.3680463283883721
0	-0.16115504213196347
0	0.033440707184800876
0	-0.16246458395360663
0	0.8757638090195685
0	0.025615772132093956
0	0.22996418074565908
0	0.04466221804281132
0	-0.7656115714690509
0	0.07229808379094138
0	-0.05222414604220705
0	-0.15295166420928932
0	0.7246786570292222
0	0.20337204018645402
0	0.012637575291155414
0	-0.03974048315654989
0	-0.23304398468790324
0	0.015291210446898696
0	0.5107642966196998
0	0.02715355845643273
0	-0.825616497039419
0	-0.32004328194148507
0	-0.1745879394255587
0	-0.3168936245592429
0	0.21100856643377652
0	-0.4591310350891961
0	-0.020561468426851578
0	-0.4572640877927676
0	-0.047344190082188806
0	-0.5179889105882647
0	0.211550151714365
0	0.11074701234289747
0	-0.4155802959385019
0	-0.2875140136014707
0	0.17288769091946457
0	-0.2091138978021827
0	-0.1471860371894666
0	0.12295102970912243
0	-0.0658223418888201
0	-0.33963013222494226
0	0.18236592404336827
0	-0.2786518158339892
0	0.14713474526511658
0	-0.3532127381651857
0	-0.10676050397184507
0	-0.15000195641803898
0	-0.5122495536005373
0	-0.05984633381068215
0	0.23495428957154144
0	-0.191024617275105
0	-0.7796463604722544
0	0.06331063270370371
0	-0.20693618273498093
0	-0.19858461166160477
0	-0.38255731562342676
0	0.11475576748815586
0	0.32906900299953895
0	-0.2300501205732115
0	0.35129558143213147
0	0.29969533586427627
0	-0.16232234083629957
0	-0.3538727274534471
0	0.22365046924221446
0	0.20407464213408605
0	-0.4512747636354011
0	-0.5860379020682016
0	0.15954314563638392
0	-0.04894808880115764
0	-0.6304558430615226
0	-0.5117845535065036
0	0.15930929380501516
0	0.15398841179430411
0	-0.5514832540912669
0	-0.269943370302861
0	0.6497268177953294
0	-0.1931977143095276
0	-0.6139771444983095
0	-0.5976528839553474
0	-0.836474190206267
0	-0.27702577303630765
0	-0.5045168992091125
0	-0.20338867249348078
0	-0.06510702809288246
0	-0.5604132801663013
0	0.843452204260617
0	-0.29533305236040314
0	-0.7691797718465105
0	0.795950816541661
0	-0.467193949909146
0	-0.30048665560136195
0	0.1235103057225547
0	0.15123971879441428
0	-0.39835359290114436
0	-0.6894790334071706
0	-0.12252399149761545
0	-0.5000850615562281
0	-0.5193510415257413
0	-0.05633491701360746
0	0.04719529713984771
0	-0.19833431334565124
0	0.11062927707445276
0	0.15428131636982723
0	-0.3558097899417188
0	-0.05668530933268102
0	-0.16341781938355848
0	-0.17354975821722546
0	0.10842682052179116
0	0.035168643786047636
0	0.2281892567227582
0	-0.21453922336612027
0	-0.888536791923823
0	-0.17986934111028113
0	-0.6375340188358471
0	-0.2786780075557828
0	-0.13919208591470628
0	-0.12220843573694376
0	0.060362001751964316
0	0.8444831308572609
0	0.19493105001815433
0	0.12110646768493022
0	-0.4142690487185976
0	0.0051725007238113555
0	0.041396215004223705
0	-0.10861243378369362
0	0.1791625717871421
0	0.11565288923172526
0	-0.25403426234058435
0	-0.22781120293090054
0	-0.3965096924712179
0	-0.15386865456855486
0	0.0037525210430605057
0	-0.8781913564267996
0	-0.15455621654444293
0	-0.4249343467858506
0	0.09796657306138698
0	0.060176821028966515
0	-0.28152843025636826
0	-0.21731096399283445
0	-0.32935077193029194
0	-0.05459312405357757
0	-0.3596034335483981
0	-0.0027235429439792323
0	0.635737045997811
0	-0.4487011492406669
0	-0.12670277412480038
0	-0.7753281322082822
0	0.021310453045012057
0	0.06182628142250958
0	-0.8152431740521926
0	0.14115311197067934
0	-0.09837395103178262
0	-0.0351297523536968
0	0.1768368046837068
0	0.048292164432042546
0	-0.20264182535484326
0	0.10133323559019554
0	0.05576481117958122
0	-0.45236791699319384
0	0.00043659014532141646
1	-0.581258333372275
1	-0.3287723373843352
1	-0.47553498968498153
1	0.07164644008790871
1	0.10063455948666188
1	-0.157337020176033
1	-0.308601798953039
1	-0.49947222007731035
1	-0.39058301149603397
1	0.28758935473969316
1	-0.47104647693644697
1	-0.11935641472680195
1	-0.20502415152983827
1	-0.10875082714788412
1	-0.30998591175206613
1	-0.3354790448014318
1	-0.14241638099765386
1	0.024075696197857623
1	0.00641327744842985
1	-0.3746556672811206
1	-0.48711520421367266
1	-0.2709719705732339
1	-0.18954198427939145
1	-0.7628184949353682
1	-0.20290744528231525
1	0.006690821544223007
1	0.055067633935181916
1	-0.18595908617283752
1	-0.3693806556401032
1	-0.38257979650872864
1	-0.7464480685554236
1	-0.6769215274441438
1	-0.12132997859668922
1	-0.16499707706976363
1	-0.7372005966254679
1	0.10861609723427307
1	-0.5001313970782117
1	-0.13478275565929812
1	-0.7582456108125918
1	-0.28515160198116785
1	-0.47208447347336724
1	0.485116422346141
1	-0.20745477849855187
1	-0.4640836507889545
1	-0.18789947260816395
1	-0.6211353325790416
1	-0.4247217309796717
1	-0.21737238881611862
1	-0.35588183157347386
1	-0.44738115681472296
1	-0.4159086074007974
1	-0.42586840251856417
1	-0.4143140488725874
1	-0.0580758696127464
1	0.5199479347553753
1	0.0025935769867032
1	0.0008291408132485412
1	-0.6034903617713447
1	0.19752493167465895
1	-0.6367129329847598
1	-0.0800768266469201
1	-0.5048534831835302
1	-0.17863015288469372
1	-0.29433359398801745
1	0.1265844655575963
1	-0.3746067191232487
1	-0.20825441567708175
1	-0.5650834865865263
1	-0.24877074792791803
1	-0.21074376375177378
1	-0.6537295990308426
1	-0.4771826774465965
1	-0.13962478254042207
1	-0.3911538029234158
1	-0.7087488395057584
1	-0.22575554202555878
1	-0.28351433384792785
1	-0.3330531801640804
1	-0.6866464032143126
1	-0.5866141292724807
1	-0.21851028099530803
1	-0.47247197134296914
1	-0.03548644735008453
1	-0.11207707583920155
1	-0.6322337570807788
1	-0.7373893139655976
1	-0.3048940259092358
1	-0.17149533584015098
1	-0.6481752969331519
1	-0.3628834834357898
1	-0.5920742457754481
1	-0.5989378121859057
1	-0.07569806924561713
1	-0.35212201751637856
1	0.020079044591187582
1	-0.07322689455336055
1	-0.10150086156021941
1	-0.37030345579766777
1	-0.2954720998066826
1	-0.33278722344607903
1	-0.5555621489097329
1	0.03141017795529163
1	-0.49091522240495167
1	-0.7947290187049084
1	-0.20544558584801384
1	-0.5825855628350411
1	-0.4452141377668471
1	-0.6535048070917655
1	-0.22494820248692662
1	-0.2963325991860535
1	-0.8014990032334852
1	-0.33833146863528873
1	-0.255346330303503
1	0.056729676916538116
1	-0.05095882415775832
1	-0.09796206227370609
1	0.05223327402167336
1	-0.5520270808226487
1	-0.02654052739865585
1	-0.46522884340590354
1	-0.17094230701065363
1	-0.12383142841607654
1	-0.3105360721846981
1	-0.12009514237246924
1	-0.3045895040413691
1	-0.7860337273547117
1	-0.291461152495151
1	-0.5410351746161919
1	-0.5060118891842088
1	0.1497446001621794
1	-0.4548007017692371
1	-0.40813961980990093
1	-0.3019945324566089
1	-0.3409580887766582
1	-0.3322810752375512
1	-0.10138015469812584
1	-0.5165195330034833
1	-0.09363492939040216
1	-0.2255429708649203
1	-0.30656255562588614
1	-0.2484012303390685
1	0.6772991808925178
1	-0.23868335843520516
1	-0.08205414410745157
1	-0.6713381514974377
1	-0.45276939964693974
1	-0.32698015175988615
1	-0.10869757388448215
1	-0.2730261450606693
1	-0.1787279623131686
1	-0.5570880835390423
1	-0.6560824240579953
1	-0.4292556051632719
1	0.09989692737842433
1	-0.5134889540018184
1	0.05041315988483768
1	-0.2774917106054462
1	-0.6456070917316404
1	0.08717558668873407
1	-0.4846376555263571
1	-0.27087121453087293
1	-0.44030271900200757
1	0.06774620730028098
1	-0.1625281596741537
1	-0.24023231590079996
1	-0.06344768921847771
1	-0.13662581478943342
1	-0.10993068413356219
1	-0.10369520243842857
1	0.5204023473201413
1	-0.4498140999389357
1	-0.3614240230355877
1	-0.02225438698075902
1	0.0033391449529073243
1	-0.22265426780542816
1	-0.4323132976470918
1	-0.536352716052608
1	-0.5248961594205058
1	-0.25558787458468357
1	-0.40808776631000077
1	-0.3202588713598924
1	0.009216011584371653
1	0.03643877404731055
1	-0.0131987941695563
1	-0.5355278442404884
1	0.06694321603116042
1	0.4939095662454819
1	0.652914305872933
1	-0.26872170758103897
1	-0.4975287618452891
1	-0.08881645737213861
1	-0.8475451515404193
1	-0.2745689088384869
1	-0.3315409877206551
1	-0.5405543874440729
1	-0.22745301570208415
1	-0.4006029210137918
1	0.16818159581984804
1	-0.2027371971934027
1	-0.5837401599961741
1	-0.4565611351997542
1	-0.4209303093011178
1	-0.0697029728878695
1	-0.4262431866395985
1	-0.06043715421090349
1	-0.037558119403931736
1	-0.17865717212232238
1	-0.14826514226072507
1	-0.6374178141885347
1	0.012182084728611533
1	-0.11678242783126705
1	-0.5918221482652182
1	-0.5840124608851065
1	-0.2993773870127215
1	0.012036442969887526
1	-0.4403439106154178
1	-0.5645913706190372
1	0.13529363426633642
1	0.39785625121523727
1	-0.5197397372877732
1	0.5130190660281241
1	-0.22919085627832864
1	-0.41259096084619423
1	-0.35956039073647056
1	-0.2847915075020763
1	0.5352855119767503
1	0.1005842185792533
1	-0.4424879989182889
1	-0.5609320589145183
1	-0.11229006307232048
1	0.1340364177977871
1	-0.49837727740135906
1	-0.7200883296572618
1	0.02044128018319602
1	-0.3061124854379984
1	-0.7104846799291988
1	-0.42695742605752096
1	-0.6531447776358031
1	-0.08518034534559207
1	-0.21490640558042787
1	-0.8735098776111055
1	-0.7685557547963432
1	-0.270799278249404
1	-0.30441791814672
1	0.3448799718487865
1	-0.40888328391415996
1	-0.5233551367368411
1	-0.020372569383287683
1	-0.24068713690696666
1	-0.42209216652098736
1	-0.47074158760553336
1	-0.4815726425295066
1	-0.6813032370922298
1	-0.4493660612905261
1	-0.0702614846858958
1	-0.09056850597006455
1	-0.42559600875110654
1	-0.42783111967805176
1	-0.40538464607704333
1	-0.21432033872191877
1	-0.4577939040815195
1	-0.6421083707509994
1	-0.16537988184870833
1	0.0461399739553132
1	-0.29247277144983924
1	-0.3718633717135427
1	-0.4866435555580557
1	-0.5358241485986599
1	-0.3817366947851487
1	-0.9260636973852239
1	-0.6623327318826974
1	-0.1915056362304872
1	-0.517624939947143
1	-0.21142762046486013
1	-0.14781476896569043
1	-0.38066181546815775
1	-0.6397008080442712
1	-0.23337935735211737
1	-0.3946345077836834
1	0.026089419198230088
1	-0.15766946378410288
1	-0.16688455808708058
1	-0.193415962364423
1	-0.6053449339319666
1	-0.4191003512381199
1	-0.02360722580272685
1	-0.12321937009231927
1	-0.6877303991005238
1	-0.3575741593835206
1	-0.29952411786974686
1	-0.14148194099608796
1	-0.4489746965757341
1	-0.34233061026205347
1	-0.07997070827536475
1	-0.20312082453550281
1	-0.4426812359854556
1	-0.10570288051741478
1	-0.7445012491319111
1	-0.6831754825773161
1	-0.45132617661477825
1	-0.8566142233741351
1	0.18432199490845222
1	0.11613065734047151
1	0.41820258860085513
1	-0.09347316136496968
1	-0.2114762858370014
1	-0.09452213243843503
1	-0.07554878293861807
1	-0.14595671735558163
1	-0.5892757502907711
1	0.8305884511196504
1	-0.5276959664554394
1	0.1234483046734915
1	-0.5435981868808063
1	-0.5296668904488082
1	-0.408461595265569
1	-0.6579784750783153
1	-0.42582158204304466
1	0.10897823545866009
1	-0.7955986170972543
1	-0.583878183572013
1	-0.7017226688602878
1	0.26401277200506656
1	-0.16450601027651912
1	-0.07142326079830867
1	-0.28266430873435094
1	-0.3623937933945329
1	0.5772138091623908
1	-0.15932630408725662
1	-0.4343846233932092
1	-0.8037060029444647
1	0.1404506813675516
1	-0.4830566137019564
1	-0.7373856386476412
1	-0.04265241950367058
1	-0.4275266075854589
1	-0.6100937210514984
1	-0.2715800151735594
1	0.4619599230608641
1	-0.18093952534293478
1	-0.17576355469550267
1	-0.27358387167058384
1	-0.07599848973652629
1	-0.23729529372286293
1	-0.29969279220359474
1	0.2830508223148682
1	-0.22911381571683717
1	-0.5187920188263331
1	-0.2896941329283084
1	-0.37904126854314735
2	-0.012349095377556959
2	-0.36108389054016765
2	-0.4358070429967055
2	-0.11763283512218509
2	-0.04500452322354604
2	-0.24650473976240767
2	-0.7642834539321556
2	-0.4770945204648535
2	-0.6444518534149623
2	-0.4989580639488115
2	-0.7207000344127331
2	-0.42025133138139575
2	-0.3242506685593177
2	-0.40298424078869793
2	-0.40060263604852736
2	-0.6700772566475782
2	-0.06119361445860988
2	-0.7229382363614199
2	-0.3248672985473703
2	-0.14925465354411596
2	-0.51556181272707
2	-0.5625182709084251
2	-0.07098738652962602
2	-0.7567261036556635
2	-0.42256361586525504
2	-0.3083166012618945
2	-0.4547010552405471
2	-0.2754642784449987
2	-0.26243581255183995
2	-0.096887586881306
2	-0.23194813217115023
2	-0.19596794776065837
2	-0.45090871131265264
2	-0.05028479143293424
2	-0.1639260076375371
2	-0.24793722986032563
2	-0.6025816934952658
2	-0.19155149614122208
2	-0.5312582980865846
2	-0.3614424330068204
2	-0.018549742984761232
2	-0.1624836141040609
2	-0.6268943002212262
2	-0.4024281556481645
2	-0.008238900823052883
2	-0.04004578915650231
2	-0.5110168282301996
2	-0.5763385544171328
2	-0.2058530658086578
2	-0.07260806403871907
2	-0.4326537045321239
2	-0.22735182889011138
2	-0.3418829246470615
2	-0.16619545074537814
2	-0.3503113700606499
2	-0.6952456156669639
2	-0.5110258598234396
2	-0.16419147728153546
2	-0.5004324255912408
2	-0.0942794638237281
2	-0.35765864815966536
2	-0.1962235952862049
2	-0.1465849678452264
2	-0.5966778475009159
2	0.175424017966294
2	-0.5151541770161314
2	-0.5183828106908882
2	-0.2921021755854523
2	-0.817935260888942
2	-0.2933859225937794
2	-0.4406672762960265
2	-0.7926522411501846
2	-0.3118927828093889
2	-0.46901705827360785
2	-0.43934712444913615
2	-0.6854162521657295
2	-0.3255150934738685
2	-0.32319607395958777
2	-0.2152260868949591
2	-0.30022857178423984
2	-0.2437296688866302
2	-0.07341458059638631
2	-0.7511342118855374
2	-0.3473069744410079
2	-0.4058457587496547
2	-0.3203066394661887
2	-0.2395104670886593
2	-0.3920137658204791
2	-0.6643770885884154
2	-0.3236988392131913
2	-0.06039394151645783
2	-0.4014936487371611
2	-0.11211584357271939
2	-0.30451913373045414
2	-0.5027583561962377
2	-0.20748559567559918
2	-0.12314492311347545
2	-0.6174600979079372
2	-0.6023901883927889
2	-0.5537253838034196
2	-0.7060596124907311
2	-0.8882287112088968
2	-0.7384916068660143
2	-0.5170686334984697
2	-0.4174359669865077
2	0.1995000855886966
2	-0.28327978502244033
2	-0.39544989974871336
2	-0.2834701651854569
2	-0.1516841489872878
2	0.17844676545387322
2	-0.46788270607237087
2	0.16017998480574017
2	-0.3873197221395807
2	-0.4974922357135461
2	-0.4670932665196527
2	-0.1582359132902969
2	-0.21145479600858555
2	-0.3750115087176031
2	-0.276299093233709
2	0.972372800116475
2	-0.4297524854061936
2	-0.03568252796725406
2	-0.4683209952776608
2	-0.535235576804641
2	-0.4853713395904507
2	-0.0010996068752189363
2	-0.4544489542181573
2	-0.6514204237789968
2	-0.267714033327135
2	-0.1279978059487516
2	-0.6672578885475721
2	-0.5149516270778599
2	-0.16887183667631084
2	-0.6320776493600294
2	-0.42367444258629455
2	-0.38198075514233665
2	-0.06703334642959953
2	-0.3175825449451186
2	-0.7714884558233451
2	-0.38674362245429456
2	-0.25922814805813715
2	-0.08962066299049556
2	-0.6439599388128833
2	-0.310971679005758
2	-0.6137760729184429
2	-0.4984185294751277
2	-0.7885121303525587
2	-0.21367196350758688
2	-0.09917437564705242
2	-0.6418747947261934
2	-0.3393517812747128
2	-0.18904739474387897
2	-0.49336445085229275
2	-0.2984916920059363
2	0.08259697449426803
2	-0.5203304820393074
2	-0.4917463016698759
2	-0.5539753219440057
2	-0.4854663207460046
2	0.09887858666281413
2	-0.202433904348975
2	-0.4551349860901794
2	-0.6229212714353175
2	-0.27449884332962426
2	-0.2762951779722317
2	-0.3786172508777118
2	-0.44797996308644605
2	-0.1994400019083569
2	-0.7019869188202233
2	-0.4229237198303886
2	-0.0941849481530017
2	-0.6047160499231173
2	-0.2507719139578654
2	-0.11283702632231583
2	-0.48319498842264325
2	-0.3024092856662043
2	-0.3131672629390613
2	-0.21057101449295412
2	-0.2990373134690286
2	-0.4264734215080834
2	-0.1905737704084093
2	-0.05961725169580632
2	-0.6652009603540181
2	-0.14347694315900378
2	-0.38103011428840017
2	-0.4521872146916174
2	-0.23906926893949107
2	-0.7045664283883183
2	-0.10242917319923668
2	-0.22196999154496905
2	-0.2464308854196654
2	-0.3275095446827434
2	-0.4340667492409141
2	-0.2732823855276061
2	-0.18253773362022954
2	-0.22119616585719926
2	-0.660697420852369
2	0.290666007144821
2	-0.5735954034288246
2	-0.1599022976886878
2	-0.15152612011790617
2	-0.25768805467862016
2	-0.18688234459266043
2	-0.3542657477730751
2	-0.36689754785855394
2	0.050451308227889555
2	-0.6029279030920822
2	-0.3446858251163377
2	-0.3286648511532853
2	-0.11090351051169162
2	-0.4821401790490842
2	0.047125872084712826
2	-0.42689110784924683
2	-0.060710346641669195
2	-0.4037490608898355
2	-0.02178223050293933
2	-0.0772561323349613
2	-0.06375711973017191
2	-0.5299370018245799
2	-0.21186776408135863
2	-0.29285574859678587
2	-0.5089310815396375
2	-0.3214928331334231
2	-0.1012480738634711
2	-0.3323236705078369
2	-0.34416688933466033
2	-0.2487388602854146
2	-0.21806336198600776
2	0.006519148603559794
2	-0.23960260358391097
2	-0.23268735279647298
2	-0.14183290101111315
2	-0.6545365659380946
2	-0.4003148585384655
2	-0.6508865841029857
2	-0.5618236221921383
2	-0.1111779658449537
2	-0.10449940319825024
2	-0.3378131454166557
2	0.07434310182565869
2	-0.3192310819331239
2	-0.6362694476019474
2	-0.3981569999447069
2	-0.34860020713000367
2	-0.5615314327344579
2	-0.11382299934050215
2	-0.3968028429697326
2	-0.33059008946697943
2	-0.45046775684934104
2	-0.45924876741438236
2	-0.38092887852770885
2	-0.45408424270247627
2	-0.35318383665704783
2	-0.6406867833211878
2	-0.387665235781264
2	-0.6055904846641994
2	-0.1927180298122762
2	-0.4350871920120045
2	-0.34749490827805607
2	-0.5111452307582443
2	-0.19293833579632064
2	-0.4972178030567547
2	-0.2511206363618186
2	-0.12662498280752027
2	-0.3085921252552198
2	-0.357549079337541
2	-0.2705896616469795
2	-0.2246118810787545
2	-0.44007389347845965
2	-0.453464524348294
2	-0.49522605376291123
2	-0.29041639331443175
2	-0.2614379039174518
2	-0.8424790869058782
2	-0.11336419546873981
2	-0.5429259947064659
3	-0.42936476364115056
3	-0.707103154033905
3	-0.34398086966169866
3	-0.5582535160453075
3	-0.37817573761563295
3	-0.46041072210784606
3	-0.40916513993285714
3	-0.40306332366591857
3	-0.4062704457596747
3	-0.20666097199855527
3	-0.5335517470874834
3	-0.3580267856560195
3	-0.48298389974993033
3	-0.416801400975876
3	-0.094667481844148
3	-0.5201753015098842
3	-0.46407419605179967
3	-0.1567930893495246
3	-0.18726983875266992
3	-0.4789051622126055
3	-0.7146024144408623
3	-0.2594888456025774
3	-0.39739047171853353
3	-0.1936721294663834
3	-0.4728771329983032
3	-0.3403136033734898
3	-0.3487603046838301
3	-0.8723293477907453
3	-0.5721960073662291
3	-0.3333388109596657
3	-0.134891453250163
3	-0.08979682121780648
3	-0.24679091818294535
3	-0.5001705513503854
3	-0.3571201430562907
3	-0.6887134286770272
3	-0.4949857954663787
3	-0.28939484978274377
3	-0.044707166373176295
3	-0.6020420105528377
3	-0.3075189707977831
3	-0.5527366436159051
3	0.1032789084308723
3	-0.7662360850564991
3	-0.4471020897096281
3	-0.5405299994628039
3	-0.5604801817169752
3	-0.32829257591773936
3	-0.3285620849441117
3	-0.5116873224948487
3	-0.27974166540555173
3	-0.4830846155933805
3	-0.4354913861512242
3	-0.6353092804500216
3	-0.3638386090004793
3	-0.33845877030944627
3	-0.19420255939766937
3	-0.3534898858781711
3	-0.5332785865524757
3	-0.5064453276270658
3	-0.26648145382399197
3	-0.3066024912043896
3	-0.4234201465463944
3	-0.529372667794147
3	-0.6328881950536369
3	-0.7507350917580987
3	-0.6870787070436409
3	-0.2676553694743745
3	-0.44170661713770065
3	-0.5786592132796932
3	-0.37323310065542753
3	-0.2853731492214518
3	-0.5888606854591791
3	-0.6037593356914575
3	-0.3222382784824495
3	-0.36490476063743227
3	-0.29235165263253293
3	-0.3266222020909904
3	-0.4095348943113642
3	-0.35704974770007386
3	-0.5186863074403861
3	-0.3362620176598244
3	-0.2160880926166415
3	-0.3488790678938792
3	-0.11373102517216312
3	-0.25410838112104955
3	-0.2713693238917668
3	-0.07491258254313721
3	-0.3288248822488807
3	-0.6944200841663591
3	-0.4068442068328014
3	-0.5945096020801074
3	-0.3389535798765104
3	-0.27130691024119297
3	-0.46806998323011556
3	-0.06022324470310592
3	-0.36749954817845765
3	-0.5263308471472058
3	-0.38496232082639353
3	-0.4088421447335488
3	-0.6377223084140289
3	-0.4177403524673001
3	-0.48442464518868816
3	-0.5220121476708479
3	-0.4147646985852676
3	-0.23600432912027408
3	-0.2450530835395827
3	-0.40833103006653887
3	-0.5828797645716136
3	-0.1995767690681432
3	-0.4658916932644043
3	-0.3152408912419121
3	-0.35890335321466854
3	-0.5889928949610871
3	-0.40032814900920344
3	-0.5511491051149513
3	-0.5913277369068719
3	-0.3347545892291913
3	-0.36702473318143064
3	-0.6595427038449688
3	-0.47071371288017294
3	-0.3123112897513039
3	-0.16183328315545656
3	-0.5436883496958417
3	-0.38073839995615233
3	-0.35673358863120164
3	-0.1603748305258304
3	-0.12184848115561049
3	-0.2714627233071702
3	-0.3221853298697369
3	-0.296971152357976
3	-0.3322007193038182
3	-0.35634126042146613
3	-0.20214604741076841
3	-0.5380367750264823
3	-0.4664404072284295
3	-0.4353950245886165
3	-0.6449733457617333
3	-0.48558244624020236
3	-0.2685100353505974
3	-0.5446786120038185
3	-0.23701752029262996
3	-0.23566812516867672
3	-0.47074068408277786
3	-0.4348893948886391
3	-0.5449910262157152
3	-0.3169347018720962
3	0.24080919604698367
3	-0.7481939390890293
3	-0.22469582819868994
3	-0.4600961011539818
3	-0.39449358812007645
3	0.4408096415919612
3	-0.5040634151387235
3	-0.3931942209540202
3	-0.33668900053135764
3	-0.40038283977895117
3	-0.4326310197747908
3	-0.06588482648647388
3	-0.4625661063131451
3	-0.4122741438537512
3	-0.4909585386296959
3	-0.5184055637834807
3	-0.5916013248884222
3	-0.40208344364310133
3	-0.3897316348374121
3	0.35991711960168926
3	-0.5490231679917866
3	-0.047959834418657435
3	-0.30276358639391804
3	-0.1545741670829977
4	-0.426465217638289
4	-0.4940384279239191
4	-0.36878996522048646
4	-0.367605057359429
4	-0.38701664177414047
4	-0.41396653578778086
4	-0.5046652751900605
4	-0.21022996886512835
4	-0.5726678019051697
4	-0.21087689838879384
4	-0.5588661964755777
4	-0.38740383423905433
4	-0.07352026355193421
4	-0.01573535486535466
4	-0.5188342555229271
4	-0.34797056804551896
4	-0.34166167000584924
4	-0.135090418186364
4	-0.6035349985478798
4	-0.5973713910414751
4	-0.505032744435333
4	-0.5641942669620378
4	0.014042079754035116
4	-0.6104746255124851
4	-0.6537505997824726
4	-0.6186146969454193
4	-0.4410471456577528
4	-0.29599157316690683
4	-0.15776829873749487
4	-0.5356986475201877
4	-0.5175396592958126
4	-0.524585647377774
4	-0.7966118878873427
4	-0.21554088117128886
4	-0.4826917348775826
4	-0.357099328708821
4	-0.6680078787791527
4	-0.5272203473024109
4	-0.18288600294494528
4	-0.2871037951192344
4	-0.6583372701438657
4	-0.6530501140255627
4	-0.6186793484806323
4	-0.7585633408757726
4	-0.31088144963144215
4	-0.2945084621798239
4	-0.6427895603768269
4	-0.25619586678088624
4	-0.6567666736211157
4	-0.5872511681397703
4	-0.3950389245815459
4	-0.34848295899051807
4	-0.468196875570444
4	-0.4242786887154311
4	-0.23562426131043554
4	-0.4566774395057155
4	-0.6517172143465209
4	-0.31923753824272233
4	-0.9131037418591357
4	-0.4381492654047926
4	-0.4581477610451729
4	-0.3816390275889436
4	-0.7251826615224337
4	-0.04498812717461066
5	-0.3208336163768321
5	-0.22417031020562753
5	-0.6049190692780017
5	-0.3470395791869472
5	-0.5355589718847932
5	-0.7004318675285663
5	-0.42192699878196904
5	-0.5786735991996222
5	-0.2487965836131412
5	-0.5938993556618268
5	-0.585276135309504
5	-0.3719828775990709
5	-0.6712264740375932
5	-0.38206372793993415
5	-0.3462855312719863
5	-0.7471122055781724
5	-0.4232619679368137
5	-0.5456497523128431
