# Supplementary material for: Mechanisms of hemoglobin cycling in anemia patients treated with erythropoiesis-stimulating agents
Source: PLoS Comput Biol. 2023 Jan 24;19(1):e1010850. doi: 10.1371/journal.pcbi.1010850 (PMC9873166; doi:10.1371/journal.pcbi.1010850)
Supplement: S1 File — Python codes needed to run model simulations and plot figures. (ZIP) [file pcbi.1010850.s001.zip › data/time_series_lengths.csv]

hgb_total_time
245
98
448
119
448
448
448
448
127
295
196
448
441
448
441
448
448
448
448
450
448
449
119
266
448
448
447
439
448
448
91
448
434
448
356
448
448
413
448
434
448
441
301
290
448
448
448
448
450
448
439
448
449
431
266
448
280
443
441
114
448
448
448
448
442
448
450
448
245
448
448
427
448
448
448
448
448
448
447
448
448
448
254
448
441
420
119
441
448
448
448
448
448
443
331
245
434
441
448
319
448
448
385
448
315
279
448
448
329
448
287
145
448
448
441
448
448
450
448
450
441
392
296
196
448
450
338
164
250
428
447
448
448
448
212
252
448
448
196
352
100
448
327
448
280
449
448
448
449
448
448
448
448
448
448
449
441
420
91
448
378
448
448
447
441
448
448
364
448
448
439
449
448
441
425
448
448
301
415
448
448
448
177
448
448
448
448
448
448
370
448
448
295
189
441
292
441
448
159
448
448
448
448
448
448
441
441
448
448
448
219
448
441
448
448
301
448
373
450
450
273
448
406
448
392
91
448
448
257
448
448
448
448
448
447
280
408
168
448
448
450
448
448
448
441
448
441
448
322
210
448
448
448
449
149
441
439
448
450
448
433
448
448
448
448
448
266
448
448
315
448
448
448
448
448
448
226
441
448
236
434
254
217
448
448
87
399
186
446
441
441
418
329
302
448
371
441
448
161
441
448
429
406
441
448
385
447
427
448
448
448
448
448
445
448
441
371
448
287
449
448
448
448
448
136
446
448
448
448
175
238
443
449
127
442
170
448
448
448
448
447
441
448
448
448
392
441
224
448
448
105
448
329
450
448
448
448
448
448
189
448
448
126
441
448
448
448
307
448
448
448
149
448
448
420
448
448
448
357
448
443
441
448
441
434
448
147
331
448
399
448
448
315
448
448
448
448
448
385
448
112
315
448
273
436
448
201
448
448
448
448
189
448
154
448
258
448
448
448
135
447
448
448
448
321
448
448
448
448
441
441
322
385
443
142
448
450
448
324
448
448
448
448
448
397
448
448
72
317
189
224
266
448
84
448
448
385
448
356
280
420
315
448
441
447
448
448
214
448
198
241
449
448
449
448
448
448
448
448
448
321
441
448
448
448
441
448
448
448
242
448
443
448
448
126
159
425
448
448
448
448
448
443
147
231
441
420
406
448
259
441
390
449
448
447
161
448
448
441
441
408
378
252
448
443
448
448
448
280
441
448
448
293
448
439
448
408
133
447
345
448
448
448
448
448
441
385
441
448
446
448
441
448
448
217
448
448
447
448
448
448
448
448
448
336
450
448
450
248
448
448
448
357
448
448
448
448
448
378
429
448
448
84
448
441
441
448
448
448
428
448
450
448
441
130
446
321
362
448
441
448
238
292
98
419
450
196
450
448
448
448
448
415
448
443
321
448
441
96
434
119
448
441
382
448
364
440
399
441
448
449
448
448
448
96
275
448
448
448
378
441
447
441
100
433
399
441
441
441
448
448
448
441
448
448
448
315
443
376
448
450
449
448
447
448
448
133
448
217
448
448
448
114
448
254
233
441
441
448
448
441
448
238
441
448
266
448
434
448
406
441
449
441
451
294
285
357
448
231
448
448
448
448
135
441
448
448
317
448
448
448
266
63
441
448
378
448
259
427
84
147
448
448
93
448
448
441
448
448
441
448
427
448
448
448
448
448
447
422
448
447
446
448
118
450
449
448
431
448
447
448
448
443
448
448
168
448
427
450
217
310
443
357
448
294
447
448
448
450
448
448
448
266
449
112
448
448
441
448
404
308
445
448
441
238
448
133
448
448
448
447
448
128
143
448
447
448
448
105
448
188
429
448
441
448
448
448
448
448
448
448
448
140
450
448
320
121
448
245
448
364
448
448
441
448
441
448
441
448
148
441
448
175
450
448
427
448
114
441
448
449
415
448
446
448
441
357
441
448
271
440
448
448
448
259
448
448
448
420
448
448
448
441
441
448
448
448
447
448
426
448
448
147
448
147
448
448
448
441
448
448
445
203
441
216
448
448
329
448
448
448
448
448
441
441
448
441
184
448
112
443
392
127
442
441
418
448
441
337
448
448
448
447
448
240
448
443
448
448
450
443
146
450
382
441
438
238
448
97
448
448
450
287
441
447
287
441
448
448
448
448
448
282
217
448
448
242
315
285
448
450
441
448
448
327
448
385
448
446
429
441
357
448
448
441
177
441
448
448
231
217
280
448
448
154
149
244
448
406
448
441
447
448
448
251
448
448
163
448
448
443
448
448
448
448
448
350
210
203
189
448
240
245
448
448
252
448
448
448
448
441
447
448
448
448
448
329
436
172
308
217
441
254
364
448
448
448
121
129
447
448
439
448
184
448
448
315
448
448
448
441
448
396
450
448
441
448
450
439
203
441
448
448
450
448
117
448
448
448
156
441
169
259
448
420
448
236
266
448
448
451
448
358
441
448
448
294
320
448
448
414
259
147
446
176
448
448
194
448
448
441
448
428
448
448
441
448
448
448
448
441
427
448
399
448
446
392
448
448
448
448
448
448
448
226
441
448
252
448
448
315
448
448
168
441
261
413
448
449
112
448
448
448
434
