# Supplementary material for: Mechanisms of hemoglobin cycling in anemia patients treated with erythropoiesis-stimulating agents
Source: PLoS Comput Biol. 2023 Jan 24;19(1):e1010850. doi: 10.1371/journal.pcbi.1010850 (PMC9873166; doi:10.1371/journal.pcbi.1010850)
Supplement: S1 File — Python codes needed to run model simulations and plot figures. (ZIP) [file pcbi.1010850.s001.zip › model/model.py]

# -*- coding: utf-8 -*-
"""
Hemoglobin cycling model.

.. codeauthor:: David Joerg <david.joerg@fmc-ag.com>
"""
import numpy as np
from numba import njit
from scipy.interpolate import splrep, splev

from collections import namedtuple
from types import MappingProxyType
from numpy.typing import NDArray

from warnings import warn

class HbCyclingModel:
    DEFAULT_PARAMS: MappingProxyType = MappingProxyType({
        "lambda":     0.1,
        "eta":        1. / 60.,
        "mu":         0.3,
        "n":          2.,
        "e_bar":      0.75,
        "tau":       10.,
        "h_+":       11.,
        "h_-":       10.,
        "h_hold":    12.,
        "tau_int":   14.,
        "x_cap":     15.,
        "kappa":      0.36,
        "c0":         1.,
        "omega_1":    0.02,
        "omega_2":    0.4,
        "delta_t_1": 14.,
        "delta_t_2":  5.
    })

    # return format of simulation results
    Result: namedtuple = namedtuple(
        "Result",
        [
            "t",        # time
            "h",        # state variable 'h' (ground truth hemoglobin)
            "x",        # state variable 'x' (ESA dose)
            "e",        # state variable 'e' (systemic ESA levels)
            "hm",       # measured hemoglobin levels ('h' + noise)
            "idx_adm",  # result indices of ESA administration time points
        ]
    )
    
    def __init__(
        self,
        params: dict = None,
        t0: float = 0.,
        x0: NDArray = None,
        dt: float = 0.1,
        seed: int = None,
        suppress_warnings: bool = False
    ) -> None:
        """
        Hemoglobin cycling model.
        
        Args:
            params (dict, optional): Model parameters. If not specified, a default set
                of parameters is used.
            t0 (float): Initial time. Default to 0.
            x0 (float, optional): Initial state/history.
            dt (float, optional): Integration time step (in days). Defaults to 0.1
            seed (int, optional): Seed for the random number generator.
            suppress_warnings (bool, optional): Whether warnings occurring during the
                simulation are suppressed.
        """
        np.random.seed(seed)
        self.suppress_warnings = suppress_warnings
        
        if not isinstance(dt, float):
            raise TypeError("`dt` must be of type float.")
        self._dt = dt

        # set up parameters        
        self._params = {key: np.nan for key in self.DEFAULT_PARAMS}
        self.set_params(self.DEFAULT_PARAMS.copy())
        if isinstance(params, dict):
            self.set_params(params)
        elif params is not None:
            raise ValueError("`params` must be either a dictionary of parameter values "
                "or the name of a csv file containing the parameters.")
        
        if x0 is None:
            # standard initial condition
            x0 = [self._params["lambda"] / self._params["eta"], 0., 0.]
        self.t = t0
        self.state = x0
        
    @property
    def dt(self):
        return self._dt
    
    def merge_results(
        self,
        results: list
    ) -> "HbCyclingModel.Result":
        """Merges two results into one.

        Args:
            results (list of HbCyclingModel.Result): Model results to be merged.

        Returns:
            HbCyclingModel.Result: Merged model results.
        """
        fields = results[0]._fields
        merged = list()
        # lengths of the results
        lens = [0 if i == 0 else len(results[i-1][0]) for i, _ in enumerate(results)]
        
        for i, field in enumerate(fields):
            if field == "idx_adm":
                merged.append(np.concatenate([r[i] + lens[j] for j, r in enumerate(results)]))
            else:
                merged.append(np.concatenate([r[i] for r in results]))
        return self.Result(*merged)
    
    def set_params(
        self,
        params: dict = None
    ) -> None:
        """Sets the model parameters.
        
        Args:
            params (dict): Parameter list.
        """
        if params is None:
            return
        
        for key, val in params.items():
            if key not in self._params:
                raise ValueError(f"'{key}' is not a model parameter.")

            if not isinstance(val, float):
                try:
                    params[key] = float(val)
                except:
                    raise ValueError(f"Parameter {key} cannot be set to {val}.")
                    
            if key in ["tau", "tau_int"]:
                m = params[key] / self._dt
                if not self.suppress_warnings and not m.is_integer():
                    warn(f"The parameter '{key}' = {val} will be rounded to its nearest "
                         f"multiple of 'dt' = {self._dt} when used in simulations.")
                
        self._params.update(params)
        try:
            self._i_delay = int(np.round(self._params["tau"] / self._dt)) + 1
        except:
            print(self._params)
            print(self._dt)
            
    def multiply_param(
        self,
        key: str,
        m: float
    ) -> None:
        """Multiplies a model parameter by a constant.

        Args:
            key (str): Parameter name.
            m (float): Multiplier.
        """
        if key not in self._params:
            raise ValueError(f"`{key}` is not a model parameter.")
        if not np.isfinite(m):
            raise TypeError(f"`m` must be a float.")
        self._params[key] *= m
            
    @property
    def params(self) -> dict:
        return self._params
    
    @params.setter
    def params(self, new_params: dict) -> None:
        if set(new_params.keys()) == set(self.default_params.keys()):
            self.set_params(new_params)
        else:
            print("The given dictionary must contain all parameters.")
    
    @property
    def i_delay(self) -> int:
        return self._i_delay
    
    @property
    def t(self) -> float:
        return self._t
    
    @t.setter
    def t(self, value: float) -> None:
        self._t = value
    
    @property
    def state(self) -> NDArray:
        return self._state
    
    @state.setter
    def state(self, new_state: NDArray) -> None:
        """Sets the model state.
        
        Args:
            time (float): Time.
            state (list or array): System state. If a 3-vector is given, it is
                interpreted as a constant initial history for the three variables
                (h, x, e). If a 3 x n matrix is given, each row is interpreted as
                a history for the respective variable, where `n` is the number
                of time steps of the history.
                
        Notes:
            The required length for the initial history can be obtained via
            `HbCyclingModel.i_delay`.
        """
        x = np.array(new_state)
        
        if x.shape == (3,):
            # if x is a state vector it is interpreted as a constant history
            self._state = np.array([np.full(self._i_delay, component) for component in new_state])
            
        elif len(x.shape) == 2 and x.shape[0] == 3:
            if x.shape[1] < self._i_delay:
                raise ValueError(f"The length of `state` must reflect "
                    f"the length of the initial history with `dt` = {self._dt}. "
                    f"Minimum length: {self._i_delay}. Given length: {x.shape[1]}")
            self._state = x
        else:
            raise ValueError(f"`state` must be array of shape (3,) or (3,{self._i_delay}).")
        
        self._state_length = self._state.shape[1]
        
    def _noise(self, T: float, n: int) -> NDArray:
        """Generates a random function through a spline interpolation of
        random numbers at fixed sampling points.
        
        Args:
            T (float or int): Time interval between successive sampling points.
            n (int): Length of the returned noise array.
            
        Returns:
            noise (ndarray): Array containing function values with time step `dt`.
        """
        if n == 0:
            return np.array([])
        
        # generate sampling points
        n_samples = 4 + int(np.ceil(n * self._dt / T))
        t_sample = np.arange(0, n_samples) * T
        sample = np.random.normal(0, 1, n_samples)
        
        # spline interpolation
        spl = splrep(t_sample, sample)
        t_spl = np.arange(0, n) * self._dt
        noise = splev(t_spl, spl)
        return noise
        
    @staticmethod
    @njit
    def _euler(
        X: NDArray,
        Delta_x: NDArray,
        Delta_e: NDArray,
        xi_1: NDArray,
        xi_2: NDArray,
        lambda_: float,
        eta: float,
        mu: float,
        n: float,
        e_bar: float,
        h_plus: float,
        h_minus: float,
        h_hold: float,
        x_cap: float,
        kappa: float,
        c0: float,
        i_start: int,
        i_end: int,
        i_delay: int,
        dt: float
    ) -> None:
        """Computes the time evolution using an Euler scheme."""

        for i in range(i_start - 1, i_end - 1):
            # add measurement noise
            X[i,0] = X[i,1] + xi_2[i]
            
            # compute the algorithm function f(x, h)
            if X[i,0] < h_hold:
                if X[i,0] < h_minus:
                    f = 1.
                elif X[i,0] > h_plus:
                    f = -1.
                else:
                    f = 0.
            else:
                f = -X[i,2]
            if X[i,2] >= x_cap and f > 0:
                f = 0.
            if X[i,2] == 0:
                f = max(f, 0.)

            # compute the Hill function of 'e'
            es = (X[i-i_delay,3] / e_bar)**n
            hill_e = es / (1 + es)
            
            # variable h
            X[i+1,1] = X[i,1] + (lambda_ - eta * X[i,1] + mu * hill_e + xi_1[i]) * dt
            # variable x
            X[i+1,2] = X[i,2] + f * Delta_x[i] * dt
            # variable e
            X[i+1,3] = X[i,3] + (c0 * X[i,2] * Delta_e[i] - kappa * X[i,3]) * dt
        
    def propagate(
        self,
        t_prop: float,
        t_return: float = None
    ) -> "HbCyclingModel.Result":
        """Propagates the model in time.
            
        Args:
            t_prop (float): Total time by which the model should be simulated.
            t_return (float): If specified, only a time interval of the
                specified length at the end of the simulated time series
                is returned. Useful to extract only the equlibrated part of
                the time series.
                
        Returns:
            HbCyclingModel.Result: Tuple containing results for time (`t`), Hgb ground truth
                (`h`), EPO doses (`x`), EPO levels (`e`), Hgb measurements (`b`) and
                time indices of dose administrations (`i`).
        """
        p = self._params
        t0 = self._t
        dt = self._dt
        
        i_start = int(self._state_length)
        i_end = int(np.round(t_prop / dt)) + i_start
        
        # create arrays with periodic delta peaks
        delta_peak = 1. / dt
        index_delta = int(np.round(p["tau_int"] / dt))
        Delta_x = np.zeros(i_end)
        Delta_x[0::index_delta] = delta_peak
        Delta_e = np.zeros(i_end)
        Delta_e[1::index_delta] = delta_peak
            
        # create noise arrays
        xi_1 = p["omega_1"] * self._noise(p["delta_t_1"], i_end)
        xi_2 = p["omega_2"] * self._noise(p["delta_t_2"], i_end)
               
        # set initial conditions: the vector `X` represents the variables
        # (b(t), h(t), x(t), e(t)), where h, x, e are the model's state variables
        # and b denotes the noisy (measured) transform of h
        X = np.zeros((i_end, 4))
        X[:i_start,1:3+1] = self._state.transpose()
        X[:i_start,0] = X[:i_start,1].copy()

        # compute time evolution       
        self._euler(
            X, Delta_x, Delta_e, xi_1, xi_2,
            p["lambda"], p["eta"], p["mu"], p["n"], p["e_bar"], p["h_+"], p["h_-"], p["h_hold"],
            p["x_cap"], p["kappa"], p["c0"],
            i_start, i_end, self._i_delay, dt
        )
        X[i_end-1,0] = X[i_end-1,1] + xi_2[i_end-1]
        
        # set internal state to the computed one
        t = np.arange(len(X[i_start:,1])) * dt + t0
        self.t = t[-1]
        self.state = X[:,1:3+1].transpose()

        # truncate initial history
        X = X[i_start:]
        Delta_x = Delta_x[i_start:]
        
        if t_return is not None:
            mask = (t >= t[-1] - t_return)
            t = t[mask]
            X = X[mask]
            Delta_x = Delta_x[mask]
            t -= t[0]
        
        # indices of dose administrations; add 1 since dose is implemented in
        # variable x one time step later (see euler above)
        idx_adm = np.where(Delta_x > 0)[0] + 1
        idx_adm = idx_adm[idx_adm < len(Delta_x)]
       
        return self.Result(t=t, h=X[:,1], x=X[:,2], e=X[:,3], hm=X[:,0], idx_adm=idx_adm)
