# Supplementary material for: Mechanisms of hemoglobin cycling in anemia patients treated with erythropoiesis-stimulating agents
Source: PLoS Comput Biol. 2023 Jan 24;19(1):e1010850. doi: 10.1371/journal.pcbi.1010850 (PMC9873166; doi:10.1371/journal.pcbi.1010850)
Supplement: S1 File — Python codes needed to run model simulations and plot figures. (ZIP) [file pcbi.1010850.s001.zip › model/__init__.py]

# -*- coding: utf-8 -*-
'''
Hemoglobin cycling model.

@author: David Joerg [david.joerg@fmc-ag.com]
'''

from .model import HbCyclingModel
