# Supplementary material for: Mechanisms of hemoglobin cycling in anemia patients treated with erythropoiesis-stimulating agents
Source: PLoS Comput Biol. 2023 Jan 24;19(1):e1010850. doi: 10.1371/journal.pcbi.1010850 (PMC9873166; doi:10.1371/journal.pcbi.1010850)
Supplement: S1 File — Python codes needed to run model simulations and plot figures. (ZIP) [file pcbi.1010850.s001.zip › plot_figures_56.py]

# -*- coding: utf-8 -*-
"""
Generates the plots for Figs. 5 and 6 in the manuscript.
Run simulation_figure_5.py first to generate numerical results.

.. codeauthor:: David Joerg <david.joerg@fmc-ag.com>
"""
# %%
import os
import matplotlib.pyplot as plt
import matplotlib.patches as patches
import matplotlib.ticker as ticker
import numpy as np
import pandas as pd

from plot_style import Colors, Panels, save_figure
from plot_style import ContourHelper as ch

# simulation files
SIMULATIONS = [f"matrix_row{i+1}.csv" for i in range(3)]
# parameters used in simulations to compute bounds
PARAMS = {"h_+": 11, "h_-": 10, "lambda": 0.1, "mu": 0.3}

# relative position of the cross section shows in the first row
POS_CROSS_SECTION = -0.25

# how far left the panel label is locates (in multiples of the x-axis length)
PANEL_LABEL_OFFSET = 0.3

# quantities to plot (in the format "column label": "plot title")    
PLOTS = {
    "5": {
        "mean_hb_distance_to_target": {
            "label": "Mean distance to target window (g/dL)",
            "label color": "black",
            "colormap": Colors.CMAP_STD,
            "ticks": [0, 0.5, 1],
            "extend": "max"
        },
        "fraction_below_target": {
            "label": "Fraction of time spent below target",
            "colormap": Colors.CMAP_STD,
            "ticks": [0, 0.25, 0.5],
            "ticklabels": "percent",
            "extend": "max"
        },
        "fraction_above_target": {
            "label": "Fraction of time spent above target",
            "colormap": Colors.CMAP_STD,
            "ticks": [0, 0.25, 0.5],
            "ticklabels": "percent",
            "extend": "max"
        }
    },
    "6": {
        "hb_sd": {
            "label": "Hb standard deviation (g/dL)",
            "label color": "black",
            "colormap": Colors.CMAP_STD,
            "ticks": [0.4, 0.8, 1.2, 1.6],
            "extend": "both"
        },
        "hb_esa_cc": {
            "label": "Hb-ESA cross correlation",
            "colormap": Colors.CMAP_TWO,
            "ticks": [-0.6, -0.3, 0, 0.3, 0.6],
            "extend": "both"
        },
        "esa_mean": {
            "label": "Mean ESA dose (a.u.)",
            "colormap": Colors.CMAP_STD,
            "ticks": [0, 0.5, 1],
            "extend": "max"
        }
    }
}

# ticks also include the minimum value, even if it isn't a multiple of the distance
TICK_DISTANCE = {
    "ESA halflife (hours)": 48,
    "RBC lifespan (days)": 40,
    "ESA responsiveness (a.u.)": 0.1,
    "Hb target window: upper limit (g/dL)": 1,
    "Measurement noise magnitude (g/dL)": 0.25,
    "ESA dosing interval (days)": 7
}
DEFAULT_N_LEVELS = 96

# compute bounds
h_bar = (PARAMS["h_+"] + PARAMS["h_-"]) / 2
rbcls_ub = h_bar / PARAMS["lambda"]
rbcls_lb = h_bar / (PARAMS["lambda"] + PARAMS["mu"])

# read data
dfs = [pd.read_csv(os.path.join("simulations", path)) for path in SIMULATIONS]

label_offset = 0
for i_plot, (plot_label, quantities) in enumerate(PLOTS.items()):
    # set up plot
    n_rows = len(SIMULATIONS) + 1
    n_cols = len(quantities)
    fig, axs = plt.subplots(
        nrows = n_rows,
        ncols = n_cols,
        figsize = (4.3 * n_cols, 3.5 * (n_rows - 0.5)),
        gridspec_kw = {"height_ratios": [0.4] + [1] * (n_rows - 1)},
        constrained_layout = True
    )

    # first row showing cross sections is generated manually
    df = dfs[0].copy()
    l1, l2 = df.columns.values[:2]
    grid_resolution = len(df[l1].drop_duplicates())
    
    vy_inset = df[l2].values
    idx_cross_section = int(np.round(POS_CROSS_SECTION * grid_resolution))
    df = df[df[l2] == vy_inset[idx_cross_section]]
    
    r1 = ch.ticks(df[l1], TICK_DISTANCE[l1])

    for j, (quantity, specs) in enumerate(quantities.items()):
        ax = axs[0,j]

        x, y = df[[l1, quantity]].values.transpose()
        ax.plot(x, y, color="#000000")
        
        ax.axvspan(r1.min(), rbcls_lb, color=Colors.RBC_LB, linewidth=0, alpha=0.6)
        ax.axvspan(rbcls_ub, r1.max(), color=Colors.RBC_UB, linewidth=0, alpha=0.6)
        ax.set_xticks(r1)
        ax.set_xlim(r1.min(), r1.max())
        
        if "ticklabels" in specs and specs["ticklabels"] == "percent":
            ax.yaxis.set_major_formatter(ticker.PercentFormatter(1.))
        
        ax.set_xlabel(Panels.wrap(l1), fontweight="semibold")
        
        x_lb, x_ub = ax.get_xlim()
        y_lb, y_ub = ax.get_ylim()
        width = x_ub - x_lb
        height = y_ub - y_lb
        
        ax.text(
            x_lb - PANEL_LABEL_OFFSET * width,
            y_ub + height * 0.2,
            specs["label"],
            fontweight = "semibold",
            fontsize = 13,
            ha = "left",
            va = "bottom"
        )
        
        rect = patches.Rectangle(
            (x_lb - PANEL_LABEL_OFFSET * width, y_ub + height * 0.125),
            (1 + PANEL_LABEL_OFFSET) * width, 0.01 * height,
            fill = True,
            color = "black"
        )
        rect.set_clip_on(False)
        ax.add_patch(rect)

    if axs.shape == (2,):
        axs = np.array([axs])

    # generate subsequent rows with density plots
    for i, df in enumerate(dfs):
        l1, l2 = df.columns.values[:2]

        df.sort_values(by=[l1, l2], inplace=True)
        vx = df[l1].drop_duplicates().values
        vy = df[l2].drop_duplicates().values
        
        r1 = ch.ticks(df[l1], TICK_DISTANCE[l1])
        r2 = ch.ticks(df[l2], TICK_DISTANCE[l2])

        xticks = ch.coords(r1, vx)
        yticks = ch.coords(r2, vy)
            
        for j, (quantity, specs) in enumerate(quantities.items()):
            data = np.array([df[df[l2] == v][quantity].tolist() for v in vy])

            ax = axs[i+1,j]
            # add hatch pattern where quantities are not defined
            rect = patches.Rectangle(
                (xticks.min(), yticks.min()), xticks.max(), yticks.max(),
                fill = True,
                hatch = "///",
                facecolor = "#303030"
            )
            ax.add_patch(rect)
            #ax.set_facecolor("#000000")
            
            if "ticks" in specs:
                cticks = specs["ticks"]
                levels = np.linspace(min(cticks), max(cticks), DEFAULT_N_LEVELS)
            else:
                levels = DEFAULT_N_LEVELS
            
            mt = ax.contourf(
                data,
                origin = "lower",
                cmap = specs["colormap"],
                levels = levels,
                extend = specs["extend"] if "extend" in specs else "neither"
            )
            
            colorbar = fig.colorbar(
                mt,
                ax = ax,
                ticks = specs["ticks"] if "ticks" in specs else None
            )
            if "ticklabels" in specs:
                if specs["ticklabels"] == "percent":
                    ticklabels = [f"{100*tick:.0f}%" for tick in specs["ticks"]]
                else:
                    ticklabels = [str(tick) for tick in specs["ticks"]]
                if "extend" in specs:
                    if specs["extend"] in ["max", "both"]:
                        ticklabels[-1] = f"$\geq${ticklabels[-1]}"
                    if specs["extend"] == "both":
                        ticklabels[0] = f"$\leq${ticklabels[0]}"
                
                colorbar.ax.set_yticklabels(ticklabels)
                
            for collection in mt.collections:
                collection.set_rasterized(True)
                
            if i == 0:
                ax.axhline(
                    ch.coords(vy_inset[idx_cross_section], vy),
                    linewidth = 3,
                    color = "white",
                    alpha = 0.15
                )
            
            ax.set_xlabel(Panels.wrap(l1), fontweight="semibold")
            ax.set_xticks(xticks)
            ax.set_yticks(yticks)
            ax.set_xticklabels(r1)
            ax.set_yticklabels(r2)
            ax.set_xlim(xticks.min(), xticks.max())
            ax.set_ylim(yticks.min(), yticks.max())
            
        axs[i+1,0].set_ylabel(Panels.wrap(l2), fontweight="semibold")

    # panel labels
    axes_list = axs.reshape(-1)
    for k, ax in enumerate(axes_list):
        i = k // n_cols
        j = k % n_cols
        x_lb, x_ub = ax.get_xlim()
        y_lb, y_ub = ax.get_ylim()
        xpos = x_lb - PANEL_LABEL_OFFSET * (x_ub - x_lb)
        
        ax.text(
            xpos, y_ub, Panels.LABELS[i] + "'" * j,
            fontweight = "bold",
            fontsize = 18,
            verticalalignment = "top",
            horizontalalignment = "left"
        )
    label_offset += len(axes_list)

    fig.align_ylabels(axs[:,0])
    save_figure(fig, plot_label, bbox_inches="tight")

    plt.show()
    plt.close()
    # %%
