# Supplementary material for: Mechanisms of hemoglobin cycling in anemia patients treated with erythropoiesis-stimulating agents
Source: PLoS Comput Biol. 2023 Jan 24;19(1):e1010850. doi: 10.1371/journal.pcbi.1010850 (PMC9873166; doi:10.1371/journal.pcbi.1010850)
Supplement: S1 File — Python codes needed to run model simulations and plot figures. (ZIP) [file pcbi.1010850.s001.zip › plot_figure_4ab.py]

# -*- coding: utf-8 -*-
"""
Generates the plots for Figs. 4A,B in the manuscript.
Run simulation_figure_4ab.py first to generate numerical results.

.. codeauthor:: David Joerg <david.joerg@fmc-ag.com>
"""
# %%
import os
import matplotlib.pyplot as plt
import numpy as np
import pandas as pd

from plot_style import Colors, save_figure

# label of the figure (or panel) in the manuscript
LABEL = "4ab"

# critical value for mu - obtained by numerically approximating the point
# where the lhs and rhs of Eq. (24a) in the manuscript coincode
MU_CRITICAL = 0.120486

# read data
df = pd.read_csv(os.path.join("simulations", "esa_responsiveness-hb_sd-and-hb_esa_cc.csv"))

# plot
fig, axs = plt.subplots(nrows=2, ncols=1, figsize=(3.5, 6.5), sharex=True)

# plot #1: Hb standard deviation
ax = axs[0]
ax.plot(
    df["mu"], df["hb_sd"],
    color = Colors.HB,
    marker = "",
    linestyle = "-",
    linewidth = 2
)

ax2 = ax.twinx()
ax2.plot(
    df["mu"], df["esa_sd"],
    color = Colors.ESA,
    marker = "", 
    linewidth = 1.5
)

ax.set_yticks(np.arange(0, 2, 0.2))
ax.set_ylim(0.54, 1.2)

ax.text(
    MU_CRITICAL, 0.47,
    r"$\blacktriangle$",
    fontsize = 20,
    verticalalignment = "bottom",
    horizontalalignment = "center",
    color = "#c0c0c0"
)
    
ax2.set_yticks(np.arange(0, 5, 1))
ax2.spines["right"].set_color(Colors.ESA)
ax2.tick_params(colors=Colors.ESA, which="both")
ax2.yaxis.label.set_color(Colors.ESA)
ax2.set_ylim(0., 3)

ax.set_ylabel("Hb std. dev. (g/dL)")
ax2.set_ylabel("ESA std. dev. (g/dL)")

# plot #2: Hb-ESA cross correlation
ax = axs[1]
ax.plot(
    df["mu"], df["hb_esa_cc"],
    color = "#000000",
    marker = "", 
    linestyle = "-",
    linewidth = 2,
    zorder = 100
)

ax.set_xlim(0, 0.6)
ax.set_ylim(-1, 1)
ax.set_xlabel("ESA responsiveness (a.u.)")
ax.set_ylabel("Hb-ESA correlation")

ax.axhline(0, color="#c0c0c0")

fig.align_ylabels(axs)
fig.tight_layout()

save_figure(fig, LABEL)

plt.show()
plt.close()

# %%
