# Supplementary material for: Mechanisms of hemoglobin cycling in anemia patients treated with erythropoiesis-stimulating agents
Source: PLoS Comput Biol. 2023 Jan 24;19(1):e1010850. doi: 10.1371/journal.pcbi.1010850 (PMC9873166; doi:10.1371/journal.pcbi.1010850)
Supplement: S1 File — Python codes needed to run model simulations and plot figures. (ZIP) [file pcbi.1010850.s001.zip › plot_figure_4c.py]

# -*- coding: utf-8 -*-
"""import
Generates the plot for Fig. 4C in the manuscript.

.. codeauthor:: David Joerg <david.joerg@fmc-ag.com>
"""
# %%
import os
import pandas as pd
from scipy.stats import anderson_ksamp
import matplotlib.pyplot as plt
import numpy as np

from plot_style import Colors, save_figure

# label of the figure (or panel) in the manuscript
LABEL = "4c"

# read data and reformat for plotting
df = pd.read_csv(os.path.join("data", "n_cycles-vs-hb_esa_cc.csv"))
bins = df["n_cycles"].unique()
data = [df_sub["hb_esa_cc"] for _, df_sub in df.groupby("n_cycles")]

# statistical tests between adjacent groups
p_labels = []
for i, _ in enumerate(data[:-1]):
    _, _, sl = anderson_ksamp([data[i], data[i+1]])
    if 0.05 <= sl:
        pl = "n.s."
    elif 0.01 <= sl < 0.05:
        pl = "*"
    elif 0.001 <= sl < 0.01:
        pl = "**"
    elif 0.0001 <= sl < 0.001:
        pl = "***"
    elif sl < 0.0001:    
        pl = "****"
    p_labels.append(pl)

# plot
fig, ax = plt.subplots(figsize=(5.5, 3.5)) 
yticks = [-1, -0.5, 0, 0.5, 1]

parts = ax.violinplot(data, positions=bins, showmeans=True, widths=0.5)

parts["cmeans"].set_edgecolor("black")
for pn in ["cbars", "cmins", "cmaxes"]:
    vp = parts[pn]
    vp.set_edgecolor("black")
    if pn in ["cmaxes", "cmins"]:
        lines = vp.get_segments()
        new_lines = [(line - line.mean(axis=0)) * np.array([0.6, 1]) + line.mean(axis=0) for line in lines]
        vp.set_segments(new_lines)

for pc in parts["bodies"]:
    pc.set_facecolor(Colors.ESA)
    pc.set_edgecolor("#ffffff")
    pc.set_alpha(1)
    
ax.set_xlabel("Number of Hb cycles")
ax.set_ylabel("Hb-ESA correlation")

ax.set_xticks(bins)
ax.set_yticks(yticks)
ax.set_ylim(-1, 1.3)

for pos, points in zip(bins, data):
    ax.text(pos, 1.4, f"({len(points)})", fontsize=11,
        verticalalignment="center", horizontalalignment="center")
    
for y in yticks:
    ax.axhline(y, color="#808080", linewidth=0.5, zorder=-1)

# generate brackets and p-value indicators
for i, pl in enumerate(p_labels):
    props = {
        "connectionstyle": "bar",
        "arrowstyle": "-",
        "shrinkA": 5,
        "shrinkB": 5,
        "linewidth": 1
    }
    fontsize = 11 if pl == "n.s." else 13
    offset = 1.17 if pl == "n.s." else 1.13
    ax.annotate(
        pl,
        xy = (i + 0.5, offset),
        zorder = 10,
        horizontalalignment = "center",
        fontsize = fontsize
    )
    ax.annotate(
        "",
        xy = (i + 0.05, 0.95),
        xytext = (i + 0.95, 0.95),
        arrowprops = props
    )

fig.tight_layout(pad=0.4, w_pad=1)
save_figure(fig, LABEL)

plt.show()
plt.close()

# %%
 
