# Supplementary material for: Mechanisms of hemoglobin cycling in anemia patients treated with erythropoiesis-stimulating agents
Source: PLoS Comput Biol. 2023 Jan 24;19(1):e1010850. doi: 10.1371/journal.pcbi.1010850 (PMC9873166; doi:10.1371/journal.pcbi.1010850)
Supplement: S1 File — Python codes needed to run model simulations and plot figures. (ZIP) [file pcbi.1010850.s001.zip › plot_figure_4de.py]

# -*- coding: utf-8 -*-
"""
Generates the plot for Fig. 4D,E in the manuscript.
Run simulation_figure_4d.py first to generate numerical results.

.. codeauthor:: David Joerg <david.joerg@fmc-ag.com>
"""
# %%
import os
import pandas as pd
import numpy as np
from scipy.stats import kde
import matplotlib.pyplot as plt
import matplotlib.patches as patches

from plot_style import Colors, save_figure

# label of the figure (or panel) in the manuscript
LABEL = "4de"

# read data
data = {
    "Model simulations\n(random patient parameters)": pd.read_csv(os.path.join("simulations", f"hb_sd-vs-hb_esa_cc.csv")),
    "Clinical data": pd.read_csv(os.path.join("data", "hb_sd-vs-hb_esa_cc.csv"))
}

# plot
fig, axs = plt.subplots(ncols=2, figsize=(5.8, 3.2), sharex=True, sharey=True)

for ax, (label, df) in zip(axs, data.items()):
    ax.scatter(
        df["hb_sd"], df["hb_esa_cc"],
        color = Colors.ESA,
        s = 8,
        linewidths = 0
    )
    
    ax.set_title(label, loc="left", fontweight="semibold", fontsize=10)

    ax.axhline(0, color="#000000", linestyle="dashed")
    ax.set_xlabel("Hb std. dev. (g/dL)")
    ax.set_xticks(np.arange(0, 10, 0.5))
    
    ax.set_ylim(-1, 1)
    ax.set_xlim(0, 2)

    ax.grid()

axs[0].set_ylabel("Hb-ESA correlation")

fig.tight_layout()
save_figure(fig, LABEL)

plt.show()
plt.close()

# %%
