# Supplementary material for: Mechanisms of hemoglobin cycling in anemia patients treated with erythropoiesis-stimulating agents
Source: PLoS Comput Biol. 2023 Jan 24;19(1):e1010850. doi: 10.1371/journal.pcbi.1010850 (PMC9873166; doi:10.1371/journal.pcbi.1010850)
Supplement: S1 File — Python codes needed to run model simulations and plot figures. (ZIP) [file pcbi.1010850.s001.zip › plot_style.py]

# -*- coding: utf-8 -*-
"""
Plotting style definitions.

.. codeauthor:: David Joerg <david.joerg@fmc-ag.com>
"""
import os
import matplotlib.pyplot as plt
import numpy as np
import textwrap
from matplotlib.colors import LinearSegmentedColormap

plt.rcParams["font.family"] = "Open Sans"
plt.rcParams["font.size"] = 11

class Colors:
    """Color scheme for plots."""
    HB = "#404040"
    HB_GROUND_TRUTH = "#c0c0c0"
    HB_TARGET = "#dfe7ee"
    ESA = "#5d9dd4"
    RBC_LB = "#e38496"
    RBC_UB = "#86e3a0"
    
    # color maps for region plots
    BASE = "#101010"
    NEGATIVE = "#ff87e1"
    POSITIVE = "#87c8ff"

    N = 256
    CMAP_STD = LinearSegmentedColormap.from_list("custom_0", (BASE, POSITIVE), N=N)
    CMAP_TWO = LinearSegmentedColormap.from_list("custom_0", (NEGATIVE, BASE, POSITIVE), N=N)
        
class Panels:
    LABELS = "ABCDEFGHIJKLMNOPQRSTUVWXYZ"
    
    def wrap(string, scale=20):
        return textwrap.fill(string, scale)
    
class ContourHelper:
    """Helper functions for region plots."""
    
    def coords(r, v):
        """Calculates coordinates within contour plots from physical coordinates."""
        return (r - np.min(v)) / np.diff(v)[0]

    def ticks(values, distance):
        """Generates axes ticks for contour plots."""
        r = np.arange(0, values.max() + distance, distance)
        r = np.round(r, 2)
        r = r[r > values.min()]
        r = np.insert(r, 0, values.min())
        if np.all(np.mod(r, 1) == 0):
            r = r.astype(int)
        return r

    def region_marker(ax, x, y, marker, color="#5d9dd4"):
        """Generates text insets for region markers."""
        ax.text(
            x, y, marker,
            color = color,
            ha = "center",
            va = "center",
            fontweight = "bold",
            fontsize = 16
        )
    
def save_figure(fig, label, format="pdf", **kwargs):
    """Saves a figure in the plots folder."""
    fig.savefig(os.path.join("plots", f"fig_{label}.{format}"), dpi=300, **kwargs)
