# Supplementary material for: Mechanisms of hemoglobin cycling in anemia patients treated with erythropoiesis-stimulating agents
Source: PLoS Comput Biol. 2023 Jan 24;19(1):e1010850. doi: 10.1371/journal.pcbi.1010850 (PMC9873166; doi:10.1371/journal.pcbi.1010850)
Supplement: S1 File — Python codes needed to run model simulations and plot figures. (ZIP) [file pcbi.1010850.s001.zip › simulation_figures_56.py]

# -*- coding: utf-8 -*-
"""
Generates the numerical results for Figs. 5 and 6 in the manuscript.
Call plot_figures_56.py to plot the results.

.. codeauthor:: David Joerg <david.joerg@fmc-ag.com>
"""
from contextlib import suppress
import os
from itertools import product
import numpy as np
import pandas as pd
from multiprocessing import Pool
from rich.progress import Progress

from model import HbCyclingModel
from tools import cross_correlation

# linear resolution of the parameter matrix
GRID_RESOLUTION = 200

# simulation settings
SIMULATION_TIME = 4e5
EVALUATION_TIME = 3e5

# number of parallel processes simulating the parameter matrix
N_PROCESSES = 12

# static set of columns provided by `analysis`
ANALYSIS_COLUMNS = [
    "hb_mean",
    "hb_sd",
    "esa_mean",
    "esa_sd",
    "fraction_above_target",
    "fraction_below_target",
    "fraction_difference",
    "fraction_in_target",
    "mean_hb_distance_to_target",
    "hb_esa_cc",
    "hb_esa_p_cc"
]

def analysis(result, params):
    """Extracts key observables from simulation results."""
    # distance of the hemoglobin mean from the target window
    ha = result.h[result.idx_adm]
    xa = result.x[result.idx_adm]
    
    above = (ha > params["h_+"])
    below = (ha < params["h_-"])
    
    p_above = np.count_nonzero(above) / len(ha)
    p_below = np.count_nonzero(below) / len(ha)
    p_difference = p_above - p_below
    p_in_target = 1 - p_above - p_below
    
    mean_distance_to_target = \
        (np.sum(ha[above] - params["h_+"]) + np.sum(params["h_-"] - ha[below])) / len(ha)
    
    cc, p_cc = cross_correlation(result.hm[result.idx_adm], result.x[result.idx_adm])
    
    avgs = [
        ha.mean(),
        ha.std(),
        xa.mean() / params["tau_int"],
        xa.std() / params["tau_int"],
        p_above,
        p_below,
        p_difference,
        p_in_target,
        mean_distance_to_target,
        cc,
        p_cc
    ]
    return avgs

def _simulate(p1, p2, f1, f2, x1, x2):
    """Simulates the model for a given parameter set."""
    # ignore model parameter warnings for parallel simulation
    model = HbCyclingModel(suppress_warnings=True)
    model.set_params({p1: f1(x1), p2: f2(x2)})
    result = model.propagate(SIMULATION_TIME, t_return=EVALUATION_TIME)
    avgs = analysis(result, model.params)
    return [x1, x2] + avgs

def simulate(params):
    return _simulate(*params)

def simulate_matrix(l1, l2, p1, p2, f1, f2, r1, r2, filename):
    """Simulates the model on a given parameter matrix and saves the results."""
    # generate parameter matrix and simulate
    matrix = [(p1, p2, f1, f2, x1, x2) for x1, x2 in product(r1, r2)]
    results = list()
    with Progress() as progress:
        task_id = progress.add_task("Simulating parameter matrix", total=len(matrix))
        with Pool(N_PROCESSES) as pool:
            for result in pool.imap(simulate, matrix):
                results.append(result)            
                progress.advance(task_id)
        
    # collect results and save
    df = pd.DataFrame(results)
    df.to_csv(os.path.join("simulations", filename), header=[l1, l2] + ANALYSIS_COLUMNS, index=False)

# Some of the sampled parameters need to be converted to model parameters
# (i.e., RBC lifespan to 'eta'). Unfortunately, lambda functions can't be pickled,
# so we have to define these functions here.
def f_inverse(p):
    return 1 / p

def f_halflife_days(p):
    return 24 * np.log(2) / p

def f_identity(p):
    return p

# multiprocessing requires running within a function
if __name__ == "__main__":
    # RBC lifespan vs. ESA halflife
    simulate_matrix(
        l1 = "RBC lifespan (days)",
        l2 = "ESA halflife (hours)",
        p1 = "eta",
        p2 = "kappa",
        f1 = f_inverse,
        f2 = f_halflife_days,
        r1 = np.linspace(20, 120, GRID_RESOLUTION),
        r2 = np.linspace(8, 192, GRID_RESOLUTION),
        filename = f"matrix_row1.csv"
    )

    # ESA dosing interval vs. ESA efficacy
    simulate_matrix(
        l1 = "Hb target window: upper limit (g/dL)",
        l2 = "ESA responsiveness (a.u.)",
        p1 = "h_+",
        p2 = "mu",
        f1 = f_identity,
        f2 = f_identity,
        r1 = np.linspace(10, 12, GRID_RESOLUTION),
        r2 = np.linspace(0, 0.3, GRID_RESOLUTION),
        filename = f"matrix_row2.csv"
    )

    # Target window width vs. measurement noise
    simulate_matrix(
        l1 = "ESA dosing interval (days)",
        l2 = "Measurement noise magnitude (g/dL)",
        p1 = "tau_int",
        p2 = "omega_2",
        f1 = f_identity,
        f2 = f_identity,
        r1 = np.linspace(7, 28, GRID_RESOLUTION),
        r2 = np.linspace(0, 1, GRID_RESOLUTION),
        filename = f"matrix_row3.csv"
    )
