# Supplementary material for: Mechanisms of hemoglobin cycling in anemia patients treated with erythropoiesis-stimulating agents
Source: PLoS Comput Biol. 2023 Jan 24;19(1):e1010850. doi: 10.1371/journal.pcbi.1010850 (PMC9873166; doi:10.1371/journal.pcbi.1010850)
Supplement: S1 File — Python codes needed to run model simulations and plot figures. (ZIP) [file pcbi.1010850.s001.zip › simulation_figure_4ab.py]

# -*- coding: utf-8 -*-
"""
Generates the numerical results for Figs. 4A,B.
Call plot_figure_4ab.py to plot the results.

.. codeauthor:: David Joerg <david.joerg@fmc-ag.com>
"""
import os
from matplotlib import pyplot as plt
import numpy as np
import pandas as pd
from rich.progress import track

from model import HbCyclingModel
from tools import cross_correlation

# label of the figure (or panel) in the manuscript
LABEL = "4ab"

# simulation parameters
SIMULATION_TIME = 4e5
EVALUATION_TIME = 3e5

# control parameter and range to simulate
CONTROL_PARAM = "mu"
GRID = np.linspace(0, 0.6, 200)
F_CONVERT = lambda x: x

columns = [
    CONTROL_PARAM,
    "hb_sd",
    "esa_sd",
    "hb_esa_cc"
]
res = list()
for cp in track(GRID, description="Simulating"):
    # initialise model with base parameters
    model = HbCyclingModel()

    # set running parameters and solve
    model.set_params({CONTROL_PARAM: F_CONVERT(cp)})
    result = model.propagate(SIMULATION_TIME, t_return=EVALUATION_TIME)
    
    # compute quantities of interest
    hb_sd = np.std(result.hm)
    # compute cross correlation at points where ESA is administered
    hm_adm = result.hm[result.idx_adm]
    esa_adm = result.x[result.idx_adm]
    esa_sd = np.std(esa_adm)
    cc, _ = cross_correlation(hm_adm, esa_adm)
    
    # add to global results        
    res.append([cp, hb_sd, esa_sd, cc])
    
df = pd.DataFrame(res, columns=columns)
df.to_csv(os.path.join("simulations", f"esa_responsiveness-hb_sd-and-hb_esa_cc.csv"), index=False)
