# Supplementary material for: Mechanisms of hemoglobin cycling in anemia patients treated with erythropoiesis-stimulating agents
Source: PLoS Comput Biol. 2023 Jan 24;19(1):e1010850. doi: 10.1371/journal.pcbi.1010850 (PMC9873166; doi:10.1371/journal.pcbi.1010850)
Supplement: S1 File — Python codes needed to run model simulations and plot figures. (ZIP) [file pcbi.1010850.s001.zip › simulation_figure_4d.py]

# -*- coding: utf-8 -*-
"""
Generates the numerical results for Fig. 4D.
Call plot_figure_4de.py to plot the results.

.. codeauthor:: David Joerg <david.joerg@fmc-ag.com>
"""
import os
from matplotlib import pyplot as plt

from model import HbCyclingModel
from tools import cross_correlation

import numpy as np
import pandas as pd
from rich.progress import track

# simulation settings
EQUILIBRATION_FACTOR = 10
# settings for random parameter choices
VARIED_PARAMS = ["lambda", "eta", "mu", "kappa", "omega_1", "omega_2"]
NORMAL_SCALE = 1 / 3

def positive_normal(scale):
    """Draws a random number from a positive normal distribution."""
    x = np.nan
    while not x > 0:
        x = 1. + np.random.normal(scale=scale)
    return x

# read lengths of clinical time series
df_data = pd.read_csv(os.path.join("data", "time_series_lengths.csv"))
time_series_lengths = df_data["hgb_total_time"].values

# perform one simulation per clinical time series
results = list()
for t_data in track(time_series_lengths, description="Simulating"):
    # simulation time is scaled by the equilibration factor to ensure equilibration
    simulation_time = t_data * EQUILIBRATION_FACTOR

    # clinical data have been selected for finite cross correlation,
    # so we repeat the same procedure here
    cc = np.nan
    while not np.isfinite(cc):
        # initialise model with default parameters
        model = HbCyclingModel()
        
        # set running parameters and solve the model
        mod = {key: positive_normal(scale=NORMAL_SCALE) for key in VARIED_PARAMS}
        for key, val in mod.items():
            model.multiply_param(key, val)
        result = model.propagate(simulation_time, t_return=t_data)

        # quantities of interest
        hm_sd = np.std(result.hm)
        cc, _ = cross_correlation(result.hm[result.idx_adm], result.x[result.idx_adm])
    
    # add to global results        
    row = list(mod.values()) + [hm_sd, cc]
    results.append(row)

# collect results
columns = [f"multiplier_{key}" for key in mod.keys()] + ["hb_sd", "hb_esa_cc"]        
df = pd.DataFrame(results, columns=columns)
df.to_csv(os.path.join("simulations", "hb_sd-vs-hb_esa_cc.csv"), index=False)
