# Supplementary material for: Mechanisms of hemoglobin cycling in anemia patients treated with erythropoiesis-stimulating agents
Source: PLoS Comput Biol. 2023 Jan 24;19(1):e1010850. doi: 10.1371/journal.pcbi.1010850 (PMC9873166; doi:10.1371/journal.pcbi.1010850)
Supplement: S1 File — Python codes needed to run model simulations and plot figures. (ZIP) [file pcbi.1010850.s001.zip › tools.py]

# -*- coding: utf-8 -*-
"""
Computation tools used by multiple run scripts.

.. codeauthor:: David Joerg <david.joerg@fmc-ag.com>
"""
import numpy as np
from scipy.stats import t as t_dist

def cross_correlation(x1, x2):
    """Normalised cross correlation of time series `x1` and `x2`."""
    assert len(x1) == len(x2)
    
    nrm = np.std(x1) * np.std(x2)
    if nrm == 0.:
        return np.nan, np.nan
    else:
        c = (np.mean(x1 * x2) - np.mean(x1) * np.mean(x2)) / nrm
        # filter numerical errors leading to impossible values
        c = max(min(c, 1.), -1)
        # statistical test for c = 0
        dof = len(x1) - 2  # degrees of freedom
        t_score = c * np.sqrt(dof / (1 - np.power(c, 2.)))  # t-statistic
        p = 2. * t_dist.sf(abs(t_score), dof)  # p-value using two-sided test
        return c, p
        
def moving_average(array, n):
    """Moving average of an array with window length `n`."""
    c = np.cumsum(np.insert(array, 0, 0)) 
    return (c[n:] - c[:-n]) / float(n)

def prune(array, f=2):
    """Returns a fraction 1 / `f` of an array, counted from its end."""
    return array[-len(array)//f:]
